# Supplementary material for: Dipeptidylpeptidase 4 inhibition attenuates gestational pathologies via immune homeostasis restoration in the pulmonary-uterine axis
Source: Nat Commun. 2026 Feb 17;17:2851. doi: 10.1038/s41467-026-69620-9 (PMC13021972; doi:10.1038/s41467-026-69620-9)
Supplement: Supplementary file 4 — Source Data [file 41467_2026_69620_MOESM4_ESM.xlsx]

## Sheet: Fig1a
Term	Category	Count	Pvalue	Regulation
negative regulation of innate immune response	BP	5	0.000102922	Up
negative regulation of leukocyte mediated cytotoxicity	BP	3	0.00107518	Up
negative regulation of cytokine production	BP	7	0.00643277	Up
negative regulation of lymphocyte mediated immunity	BP	3	0.00798799	Up
negative regulation of immune response	BP	5	0.0112116	Up
negative regulation of cytokine secretion	BP	3	0.0183082	Up
negative regulation of immune effector process	BP	4	0.0264614	Up
negative regulation of T cell proliferation	BP	3	0.0279377	Up
negative regulation of NF-kappaB transcription factor activity	BP	3	0.0384941	Up
negative regulation of lymphocyte proliferation	BP	3	0.0424038	Up
positive regulation of leukocyte migration	BP	5	0.00551096	Down
cytokine-mediated signaling pathway	BP	8	0.00673181	Down
chemokine-mediated signaling pathway	BP	3	0.00679587	Down
angiogenesis involved in wound healing	BP	2	0.00686959	Down
endothelial cell differentiation	BP	4	0.0087806	Down
Oxidative phosphorylation	KEGG	6	0.00317674	Down
Cytokine-cytokine receptor interaction	KEGG	7	0.0181906	Down
NF-kappa B signaling pathway	KEGG	4	0.0222619	Down

## Sheet: Fig1b
group	Saline	Saline	Saline	H1N1	H1N1	H1N1
sample	Saline-1	Saline-2	Saline-3	H1N1-1	H1N1-2	H1N1-3
Dhx58	4.0948	4.02062	4.07905	6.92731	5.55591	9.44977
Lgals9	41.9328	61.7299	44.6992	68.5045	58.1421	92.2466
H2-T23	17.3114	33.3795	24.3399	33.9559	38.1261	39.2822
Nlrc5	1.76277	3.39638	2.08449	4.21744	3.32119	3.55406
Igf2	0.0284345	0.0738115	0.0192736	0.408771	0.0655908	0.0599348
Wnt11	0.078671	0.0437608	0.0533251	0.213626	0.44072	0.533006
Trim30a	8.44464	13.2113	8.65305	16.0474	12.353	20.2154
Ghrl	0.0502721	0.111856	0	0.626344	0.149097	0.54496
Vsig4	0	0	0	0.210188	0.0361356	0.198117
Tlr8	2.37486	1.9016	2.16853	4.29114	2.66182	2.67825
Pla2g2d	0.0967341	0.0538085	0.122941	0.278127	0.286894	0.393231
Cyp1b1	1.82998	1.97702	1.05399	4.3187	3.98424	3.39223
Pkhd1	0.826353	0.240373	0.593524	1.82371	0.89188	1.20876
Cxcl11	0.0571889	0.11134	0.116292	0	0	0
Trp53	15.2875	14.7695	14.9025	12.0424	12.1833	12.2109
Cxcl10	6.7925	4.18029	5.09392	4.33991	1.83354	2.95921
Ccl4	2.38343	1.64581	3.84389	1.41782	0.568752	1.33639
Selp	1.74543	2.26999	1.68716	1.21337	1.53111	1.01044
Csnk2b	29.1819	31.5891	28.9232	22.5351	25.8657	21.8098
Socs1	1.88398	2.61473	2.0293	1.51955	1.30928	1.49969
Nfkbia	75.7389	79.0873	69.8471	54.7312	66.6152	48.9097
Tnfrsf25	0.500271	0.291528	0.411759	0.114156	0.211957	0.1076
Cxcr4	4.77032	6.34169	5.1552	3.01913	3.94477	3.36069
Gpx1	417.273	390.177	439.872	347.996	343	310.838
Hoxa13	0	0.439414	0.379278	0	0	0
Sox18	34.7561	32.0729	38.606	18.5162	28.8318	25.4382
Atp5e	20.9128	21.9253	22.1736	12.967	17.8038	11.1341
Atp5g3	62.4759	55.0891	66.1767	43.6678	49.4453	44.4626
Uqcrh	87.6581	73.0789	89.1697	52.4489	68.4946	60.6868
Atp5g2	53.434	55.4825	57.9831	40.0685	47.1262	41.9215
Ndufa11	36.7088	27.41	35.505	22.5656	25.8796	24.7249
Uqcr10	73.2846	49.2896	70.0725	41.0373	52.156	45.9804
Ccl21a	69.896	10.2078	9.74068	6.59531	8.13716	5.60708
Gdf15	1.75735	1.6618	2.29301	0.982468	1.01344	1.03188
Tnfrsf25	0.500271	0.291528	0.411759	0.114156	0.211957	0.1076
Bmp15	0.301354	0.374699	0.16221	0.0509672	0.140197	0.080067

## Sheet: Fig1c
group	Saline	Saline	H1N1	H1N1
sample	S1	S2	H1	H2
IL-22	43.2547	174.212	0	7.86376
IL-17F	15.2303	13.0395	4.47319	21.687
IL-4	28.9158	29.0151	12.2745	13.7537
IL-13	17.7471	36.1254	31.0725	29.6156
IL-17	170.559	171.323	41.6245	61.6974
IL-12p70	198.498	176.486	69.7294	67.4692
TNFa	71.9037	73.3124	65.5307	88.4228
IL-1b	276.21	324.978	117.725	132.955
IL-5	545.679	678.837	188.932	196.587
IL-23	1229.9	1571.38	319.327	392.08
IL-10	957.979	805.7	365.986	391.574
TGFb1	1058.94	1155.82	325.03	639.123
IL-2	716.368	781.506	429.981	528.611
IFNg	764.137	859.445	456.14	550.699
IL-21	126.42	0	294.755	172.953
IL-6	288.781	302.99	594.395	868.788
MIP-3a	16.9646	95.6628	431.366	2110.73
IL-28	1.68923	7.68922	1005.57	1672.69

## Sheet: Fig1d
group	Saline	Saline	H1N1	H1N1
sample	S1	S2	H1	H2
IL-4	16.0074	16.7617	15.433	14.3934
IL-28	79.5689	23.4301	30.8776	21.7183
IL-12p70	88.8029	90.2051	83.8268	90.1678
IL-6	109.814	113.487	95.2912	130.922
IL-1b	167.099	132.367	135.137	136.646
IL-21	615.371	578.728	397.84	132.339
IL-2	549.27	446.78	499.014	462.016
MIP-3a	609.221	927.241	304.587	291.766
IL-17F	17.354	5.36952	18.2384	19.4001
IL-13	64.4592	40.7205	81.3962	43.2286
IL-22	32.0769	9.64063	79.4962	51.4102
IL-17	65.6195	72.9083	70.5898	96.499
TNFa	75.6	63.9211	98.6564	95.0193
IL-5	260.361	194.952	248.013	276.152
IL-10	464.699	401.644	484.971	508.132
IL-23	488.665	453.998	539.698	696.39
IFNg	563.141	520.361	550.155	643.504
TGFb1	685.033	530.279	783.708	834.653

## Sheet: Fig1e
Usp18 FPKM			Usp18 expression
Saline	H1N1		Saline	H1N1
5.65767	12.7078		0.003645	0.006848
10.4038	11.244		0.003961	0.005373
7.53143	16.2634		0.00357	0.007239
			0.004072	0.005299

## Sheet: Fig1f
Vegfa expression			Vegf
Saline	H1N1		Saline	H1N1
0.002182	0.001018		147.551	101.947
0.002182	0.000924		82.4411	101.088
0.002291	0.000963		116.478	69.6569
0.002079	0.000892		102.41	44.3579
0.002355	0.000911			42.606
0.002323	0.000874			39.7449
	0.000963
	0.000997
	0.001114

## Sheet: Fig1g
Saline	H1N1
0.000362	0.000208
0.000353	0.000202
0.000365	0.000217
0.000244	0.000146
0.000225	0.000164
0.000213	0.000182
0.000213	0.000125
0.000193	0.00011
0.000157	9.92e-05
0.000192	0.000118
0.000201	8.69e-05
0.000188	0.000211
0.000185	0.000201

## Sheet: Fig1i
Thickness of vessels (μm)			Area of vessels (μm2）
Saline	H1N1		Saline	H1N1
30.8	17.15		835	468.1
17.9	27.45		1178.7	899.7
26.1	40.35		7186.8	628.6
23.7	32.8		4045.3	1231.9
27.03	38.45		720.2	1737.8
23.83	20.9		1487.4	1860
19.9	24.4		1870.3	1128.5
17.55	21.2		4623.2	44.9
27.7	32.5		6104	392.4
20.4	26.3		8792.4	884
27.7	39.5		3916.5	298.9
25.5	35.8		1115.1	150.5
23.4	26.4		579.8	305.7
14.1	14.8		1391.9	334.7
18.2			1398	6310
16.6			10134.4	1597.4
22.6			17437.9
25.1			22585.7
25			1711
24.4			4089.2
22.9			3429.7
27.3			1853.6
22.8			851.1
23			4821.3
11			445.2
21.3			1010.4
16.8			7945.6
			10108.5
			3441.2
			7447.3
			10636.2
			923.5
			888.1
			4330.4
			2371.1
			9586.9
			5735.5
			6945.1
			5398.1
			2816.5
			8585.4
			3910.4
			2174.5
			5552.6
			2397.6
			1169.9
			488.8

## Sheet: Fig2a
Symbol	FC	p_value	p_adjust	logFC	change		Dpp4
Lgals3bp	0.494058	0.00182182	0.413337	-1.01725	Down		Saline	H1N1
Dhx9	15.1778	0.00264674	0.413337	3.92389	Up		0.907562	9.07562
Col1a2	0.508863	0.00749371	0.413337	-0.974652	Stable		0.907562	11.3383
Cacna2d1	0.161557	0.00770182	0.413337	-2.62988	Down			13.279
Ifnar2	1.21277	0.0117235	0.413337	0.278309	Stable
Lrrc8a	11.4008	0.0128738	0.413337	3.51106	Up
Dpp4	12.3749	0.0135615	0.413337	3.62934	Up
Nbea	0.14265	0.0142569	0.413337	-2.80944	Down
Adam22	1.14435	0.023062	0.413337	0.194531	Stable
Prss2	0.817068	0.0249768	0.413337	-0.291472	Stable
Aldh3a2	0.0963202	0.0259089	0.413337	-3.37602	Down
Aarsd1	12.8111	0.0335413	0.413337	3.67932	Up
Thop1	6.62719	0.0339056	0.413337	2.7284	Up
Ptpa	0.557078	0.0350255	0.413337	-0.844048	Stable
Plxna2	5.55567	0.0363928	0.413337	2.47396	Up
Fscn1	0.154473	0.0399645	0.413337	-2.69458	Down
Cltc	0.490232	0.042119	0.413337	-1.02846	Down
Apod	1.71826	0.0424182	0.413337	0.78095	Stable
Pdcd5	0.0939379	0.0425304	0.413337	-3.41215	Down
Gpx3	1.38094	0.0427168	0.413337	0.465646	Stable
Nme3	0.093897	0.0428145	0.413337	-3.41278	Down
Eci1	0.0456815	0.0443292	0.413337	-4.45225	Down
Mccc2	0.231139	0.045848	0.413337	-2.11317	Down
Plg	1.1004	0.0480824	0.413337	0.138034	Stable
C1qc	0.775402	0.048245	0.413337	-0.366984	Stable
Lonp1	11.7246	0.0483029	0.413337	3.55147	Up
Cops4	0.318297	0.0484443	0.413337	-1.65155	Down
H1f4	0.479231	0.0492397	0.413337	-1.06121	Down
Xpo1	15.9745	0.051242	0.413337	3.99769	Stable
Srgn	0.594905	0.052674	0.413337	-0.74927	Stable
Il18bp	1.80701	0.0586102	0.413337	0.853605	Stable
Idh1	2.11528	0.0606988	0.413337	1.08085	Stable
Prkcg	0.0908746	0.0636878	0.413337	-3.45998	Stable
Fn1	1.65352	0.065341	0.413337	0.725538	Stable
Mars1	0.0143656	0.065718	0.413337	-6.12124	Stable
Lypd1	0.0903819	0.0670655	0.413337	-3.46782	Stable
Il1rap	0.589549	0.0742596	0.413337	-0.762317	Stable
Cit	0.0891997	0.0751399	0.413337	-3.48682	Stable
Emilin1	0.300105	0.075273	0.413337	-1.73646	Stable
Slc25a3	0.314194	0.0756307	0.413337	-1.67027	Stable
Yipf5	0.705615	0.0761847	0.413337	-0.503046	Stable
Atp5a1	0.395053	0.0782192	0.413337	-1.33988	Stable
Kbtbd3	0.647535	0.0787231	0.413337	-0.626971	Stable
Actbl2	0.589931	0.078835	0.413337	-0.761382	Stable
Abi1	0.0881275	0.0824239	0.413337	-3.50426	Stable
Snap29	0.0880774	0.082763	0.413337	-3.50508	Stable
Nrgn	0.000990502	0.084557	0.413337	-9.97955	Stable
Iars2	4.18214	0.0854153	0.413337	2.06424	Stable
Numa1	21.9022	0.0856432	0.413337	4.453	Stable
Gars	0.0416955	0.0867353	0.413337	-4.58396	Stable
Lama1	0.145001	0.0880595	0.413337	-2.78586	Stable
Snd1	0.819009	0.0885368	0.413337	-0.28805	Stable
Pacsin3	22.4785	0.0895523	0.413337	4.49047	Stable
Mtmr2	0.312714	0.091565	0.413337	-1.67708	Stable
Opa1	0.164016	0.0921984	0.413337	-2.6081	Stable
Cct6a	1.56975	0.0949102	0.413337	0.650533	Stable
Ttc9b	0.206344	0.0953143	0.413337	-2.27687	Stable
Tmx4	0.556866	0.0959742	0.413337	-0.844597	Stable
Sec23a	0.27588	0.102716	0.413337	-1.85789	Stable
Apoc3	0.745342	0.104802	0.413337	-0.424025	Stable
Pafah1b2	0.419086	0.105717	0.413337	-1.25468	Stable
Treml1	0.507816	0.10671	0.413337	-0.977623	Stable
C4b	1.51596	0.107767	0.413337	0.600234	Stable
Hsp90aa1	18.6105	0.10959	0.413337	4.21804	Stable
Serpina1b	0.858078	0.110533	0.413337	-0.22082	Stable
Ncl	0.040409	0.112244	0.413337	-4.62918	Stable
Kng1	1.20321	0.113069	0.413337	0.266884	Stable
Proz	1.0886	0.116335	0.413337	0.122477	Stable
Usp24	0.082946	0.117052	0.413337	-3.59168	Stable
Pdhb	3.59552	0.117791	0.413337	1.8462	Stable
Orm2	1.69532	0.117987	0.413337	0.761562	Stable
Serpina11	1.66664	0.126264	0.413337	0.736947	Stable
Atic	1.55328	0.127724	0.413337	0.635321	Stable
Prpf19	0.325648	0.128186	0.413337	-1.61861	Stable
Cfh	1.42048	0.131068	0.413337	0.506374	Stable
Nrp1	0.0805984	0.1324	0.413337	-3.63311	Stable
Col1a1	0.432042	0.13603	0.413337	-1.21076	Stable
F10	1.13566	0.136879	0.413337	0.183525	Stable
Gprin3	20.2352	0.137473	0.413337	4.3388	Stable
Ctnnd1	2.23916	0.137767	0.413337	1.16296	Stable
Ghr	0.708563	0.140762	0.413337	-0.497032	Stable
Sod3	0.767974	0.141172	0.413337	-0.380871	Stable
Gsn	0.740667	0.142276	0.413337	-0.433102	Stable
Rangap1	0.366969	0.143735	0.413337	-1.44627	Stable
Klc1	62.4168	0.144158	0.413337	5.96386	Stable
Eef1b2	20.214	0.145679	0.413337	4.33729	Stable
Apcs	2.2588	0.148631	0.413337	1.17556	Stable
COX3	0.078011	0.149047	0.413337	-3.68018	Stable
Dpep2	0.077945	0.149467	0.413337	-3.6814	Stable
Hpx	1.40634	0.150583	0.413337	0.49195	Stable
Tmem30a	1.38878	0.151719	0.413337	0.473818	Stable
Ces1c	1.14422	0.152453	0.413337	0.194362	Stable
Vnn1	0.0770606	0.155088	0.413337	-3.69786	Stable
Keap1	0.447995	0.155716	0.413337	-1.15845	Stable
Obp1a	0.452896	0.155792	0.413337	-1.14275	Stable
Ckap5	0.0994037	0.159494	0.413337	-3.33056	Stable
Mfn2	0.381411	0.159632	0.413337	-1.39058	Stable
Abcb8	3.31127	0.160145	0.413337	1.72738	Stable
Aspa	9.26093	0.160811	0.413337	3.21116	Stable
Atp5pb	3.10482	0.163894	0.413337	1.63451	Stable
Gdpd2	1.2676	0.164035	0.413337	0.342094	Stable
Agk	51.4401	0.164066	0.413337	5.68482	Stable
Ctsb	0.685122	0.164331	0.413337	-0.545567	Stable
Itih4	1.28663	0.164613	0.413337	0.363595	Stable
Igbp1	0.281515	0.166646	0.413337	-1.82872	Stable
Ilf2	6.7462	0.167812	0.413337	2.75408	Stable
Cox5a	4.23246	0.168911	0.413337	2.0815	Stable
Cacna1b	0.0746366	0.170309	0.413337	-3.74397	Stable
Oxr1	0.0746333	0.17033	0.413337	-3.74404	Stable
Bpifb9a	0.0938863	0.172987	0.413337	-3.41294	Stable
Orm1	1.47334	0.17375	0.413337	0.559088	Stable
Icosl	1.46398	0.174154	0.413337	0.549892	Stable
Slc3a2	0.158774	0.175619	0.413337	-2.65495	Stable
Mtch2	3.09865	0.176044	0.413337	1.63164	Stable
Ddt	4.96108	0.177199	0.413337	2.31065	Stable
Ppp1r13b	124.805	0.178714	0.413337	6.96353	Stable
Gdap1l1	0.73625	0.180729	0.413337	-0.441732	Stable
Txn1	0.401468	0.181731	0.413337	-1.31664	Stable
Saa1	5.7037	0.182183	0.413337	2.5119	Stable
F12	1.20939	0.182866	0.413337	0.274279	Stable
Sptan1	2.92128	0.18307	0.413337	1.5466	Stable
Arid1a	7.15385	0.183758	0.413337	2.83872	Stable
Echdc1	7.17247	0.183822	0.413337	2.84247	Stable
Idh3g	7.18137	0.183855	0.413337	2.84426	Stable
Ccar2	7.20618	0.183954	0.413337	2.84923	Stable
Tmx2	7.22728	0.184047	0.413337	2.85345	Stable
Hspa12a	670.624	0.184426	0.413337	9.38936	Stable
Tufm	242.37	0.184459	0.413337	7.92107	Stable
Eef1e1	7.31418	0.184512	0.413337	2.8707	Stable
Pfn1	1.96387	0.184549	0.413337	0.973701	Stable
Ptprd	7.32334	0.184569	0.413337	2.8725	Stable
Man2b2	7.34734	0.184723	0.413337	2.87722	Stable
Fbxl16	7.34799	0.184728	0.413337	2.87735	Stable
Tbrg4	7.36734	0.184859	0.413337	2.88114	Stable
Ckb	3.82961	0.185338	0.413337	1.9372	Stable
Kctd8	7.43569	0.185368	0.413337	2.89447	Stable
Sod2	7.43729	0.185381	0.413337	2.89478	Stable
Clpp	69.6585	0.185529	0.413337	6.12223	Stable
Syt3	7.5458	0.186327	0.413337	2.91567	Stable
Prps2	0.287931	0.186425	0.413337	-1.79621	Stable
Cotl1	7.6385	0.187254	0.413337	2.93329	Stable
Eif4g3	7.70912	0.188026	0.413337	2.94657	Stable
Hsp90ab1	2.20821	0.188322	0.413337	1.14288	Stable
Fam162a	7.81038	0.189223	0.413337	2.96539	Stable
Fkbp1a	0.0714546	0.189873	0.413337	-3.80683	Stable
Micu1	7.86817	0.189949	0.413337	2.97603	Stable
Saa2	3.92551	0.190327	0.413337	1.97288	Stable
Asah2	7.97177	0.191321	0.413337	2.9949	Stable
Tpm1	0.0712143	0.19133	0.413337	-3.81169	Stable
Me3	7.9725	0.191331	0.413337	2.99503	Stable
Ube2k	8.08869	0.192966	0.413337	3.01591	Stable
Ern1	8.10874	0.193257	0.413337	3.01948	Stable
Akt3	8.11699	0.193378	0.413337	3.02095	Stable
Mast1	8.12804	0.19354	0.413337	3.02291	Stable
Atp5h	41.51	0.193759	0.413337	5.37539	Stable
Zc2hc1a	33.3103	0.194024	0.413337	5.0579	Stable
Psma7	0.406342	0.194249	0.413337	-1.29923	Stable
Pgp	104.676	0.194255	0.413337	6.70978	Stable
Fasn	1.39188	0.194599	0.413337	0.477031	Stable
Mblac2	6.48673	0.195424	0.413337	2.69749	Stable
Hspa9	16.8088	0.195442	0.413337	4.07114	Stable
Efr3b	8.26476	0.195603	0.413337	3.04697	Stable
Arvcf	8.28736	0.195953	0.413337	3.05091	Stable
Penk	8.32055	0.196472	0.413337	3.05668	Stable
Ndufb7	884.894	0.197377	0.413337	9.78936	Stable
Taok1	8.45288	0.198589	0.413337	3.07944	Stable
Map1b	0.100449	0.198912	0.413337	-3.31546	Stable
Rps3	8.4944	0.199267	0.413337	3.08651	Stable
Camk4	8.66731	0.20215	0.413337	3.11558	Stable
Tph2	8.67098	0.202212	0.413337	3.1162	Stable
Atad3a	8.68742	0.20249	0.413337	3.11893	Stable
Icam2	8.7237	0.203107	0.413337	3.12494	Stable
Cops8	0.0692483	0.203149	0.413337	-3.85208	Stable
Ssr1	8.76195	0.20376	0.413337	3.13125	Stable
Actn1	0.132611	0.204454	0.413337	-2.91473	Stable
Praf2	8.82913	0.204914	0.413337	3.14227	Stable
Arfgap2	8.83499	0.205016	0.413337	3.14323	Stable
Dhx15	8.84447	0.205179	0.413337	3.14478	Stable
Kif2a	0.0688398	0.20558	0.413337	-3.86061	Stable
Gltp	0.215969	0.206221	0.413337	-2.2111	Stable
Mtor	0.0686991	0.206416	0.413337	-3.86356	Stable
Serping1	1.29808	0.206798	0.413337	0.376379	Stable
Epb41l1	0.743443	0.206858	0.413337	-0.427706	Stable
Aars	7.73887	0.207388	0.413337	2.95212	Stable
Camkk1	42.699	0.20743	0.413337	5.41613	Stable
Jchain	1.40559	0.207836	0.413337	0.491176	Stable
Slc12a5	2.07856	0.208396	0.413337	1.05558	Stable
Rcc2	33.5894	0.208621	0.413337	5.06993	Stable
Cdc23	47.1587	0.20939	0.413337	5.55945	Stable
Cd5l	1.72432	0.209633	0.413337	0.786028	Stable
Dst	3.46512	0.209822	0.413337	1.79291	Stable
Adgrb1	9.12358	0.210048	0.413337	3.1896	Stable
Idh2	9.1713	0.210887	0.413337	3.19713	Stable
Dip2b	0.430106	0.214135	0.413337	-1.21724	Stable
Pcca	9.38403	0.214637	0.413337	3.23021	Stable
Diras2	9.54673	0.217504	0.413337	3.25501	Stable
Pzp	1.13913	0.219783	0.413337	0.187932	Stable
Dpm1	9.73264	0.220764	0.413337	3.28283	Stable
Mup2	1.18678	0.221988	0.413337	0.247059	Stable
Hp	76.6083	0.222415	0.413337	6.25943	Stable
Clu	0.894895	0.223603	0.413337	-0.16021	Stable
Ndufa3	0.77483	0.224695	0.413337	-0.368049	Stable
Mrps9	10.0019	0.225436	0.413337	3.3222	Stable
Npepps	0.237206	0.225678	0.413337	-2.07579	Stable
Slc43a2	116.052	0.225683	0.413337	6.85863	Stable
Fkbp4	0.065403	0.225706	0.413337	-3.9345	Stable
Serpind1	0.787463	0.225816	0.413337	-0.344715	Stable
Cyb5r3	1.91496	0.227524	0.413337	0.937314	Stable
Erp29	10.131	0.227648	0.413337	3.34071	Stable
Slc25a5	10.1909	0.228667	0.413337	3.34921	Stable
Serpinf1	1.13265	0.229453	0.413337	0.179704	Stable
Nars	21.6705	0.230273	0.413337	4.43766	Stable
Pltp	0.579167	0.231542	0.413337	-0.78795	Stable
Brcc3	2.73855	0.232801	0.413337	1.45341	Stable
Vps13c	10.462	0.233217	0.413337	3.38709	Stable
Cnnm3	10.4843	0.233587	0.413337	3.39016	Stable
Pitrm1	0.203015	0.233813	0.413337	-2.30034	Stable
Prdx5	0.326504	0.234042	0.413337	-1.61483	Stable
Uchl3	10.5148	0.23409	0.413337	3.39435	Stable
Drg2	0.428973	0.234681	0.413337	-1.22104	Stable
Gmpr	0.0636811	0.235564	0.413337	-3.97299	Stable
Psmb2	3.73976	0.235891	0.413337	1.90295	Stable
Wbp2	0.0636089	0.235974	0.413337	-3.97463	Stable
Diras1	10.6678	0.236595	0.413337	3.41519	Stable
Nsfl1c	10.7176	0.237403	0.413337	3.42191	Stable
Masp1	1.29363	0.237906	0.413337	0.371422	Stable
Kif5b	0.449482	0.23882	0.413337	-1.15366	Stable
Car2	0.543185	0.240766	0.413337	-0.880486	Stable
Sptb	2.71909	0.242614	0.413337	1.44313	Stable
Lamb2	0.00769692	0.24459	0.413337	-7.0215	Stable
Man1a	1.79758	0.244672	0.413337	0.846052	Stable
Ctbp1	2.77882	0.245045	0.413337	1.47447	Stable
Pde2a	0.679031	0.245122	0.413337	-0.558452	Stable
Myo18a	0.426316	0.245687	0.413337	-1.23	Stable
Apob	0.717603	0.245994	0.413337	-0.478742	Stable
Ogt	11.3124	0.246715	0.413337	3.49983	Stable
Snx2	0.483477	0.246729	0.413337	-1.04848	Stable
Mag	4.06705	0.247481	0.413337	2.02398	Stable
Hspa8	0.26674	0.248062	0.413337	-1.90649	Stable
Ppme1	0.117214	0.248093	0.413337	-3.09279	Stable
Arhgef2	7.95323	0.248566	0.413337	2.99154	Stable
Dglucy	2.06048	0.248796	0.413337	1.04298	Stable
Rasgrp2	1.21107	0.248867	0.413337	0.276285	Stable
Septin11	6.90229	0.248905	0.413337	2.78707	Stable
Kpnb1	20.1145	0.250026	0.413337	4.33017	Stable
Atp6v1h	25.5706	0.250348	0.413337	4.67641	Stable
Gp5	1.31567	0.250483	0.413337	0.395795	Stable
Add1	5.35044	0.250737	0.413337	2.41966	Stable
Efemp1	34.0234	0.251468	0.413337	5.08846	Stable
Rps3a1	1.42359	0.252564	0.413337	0.509537	Stable
Igkc	1.27805	0.253182	0.413337	0.353946	Stable
Rpa2	11.8004	0.253881	0.413337	3.56076	Stable
Map2	2.58676	0.256458	0.413337	1.37115	Stable
Lnpk	0.712519	0.257688	0.413337	-0.488999	Stable
Habp4	2.85835	0.257739	0.413337	1.51518	Stable
Cntnap1	12.0949	0.257999	0.413337	3.59633	Stable
Psma4	12.1216	0.258364	0.413337	3.59951	Stable
Rab27b	12.1453	0.258687	0.413337	3.60232	Stable
Hsp90b1	0.360146	0.259443	0.413337	-1.47335	Stable
Sirt2	2.83834	0.262522	0.413337	1.50505	Stable
Serpinf2	1.17145	0.262762	0.413337	0.228301	Stable
Nfs1	0.385187	0.26277	0.413337	-1.37637	Stable
Ighm	1.42557	0.26464	0.413337	0.511541	Stable
Capzb	12.6245	0.265016	0.413337	3.65815	Stable
Cnp	13.7004	0.26563	0.413337	3.77615	Stable
Zzef1	2.43348	0.265694	0.413337	1.28302	Stable
Hsd17b4	1.85404	0.268341	0.413337	0.890675	Stable
Hapln1	12.9053	0.268543	0.413337	3.68989	Stable
Stxbp1	4.08847	0.269067	0.413337	2.03156	Stable
Shisa7	0.369384	0.269096	0.413337	-1.43681	Stable
Reg3g	3.75763	0.269333	0.413337	1.90982	Stable
Adgrl3	12.9791	0.269449	0.413337	3.69812	Stable
Gnaz	2.64368	0.269466	0.413337	1.40255	Stable
Acat1	0.535361	0.269644	0.413337	-0.901417	Stable
Psmd4	12.9987	0.269687	0.413337	3.70029	Stable
Vapa	13.0088	0.269811	0.413337	3.70142	Stable
Cfi	1.12139	0.271631	0.413337	0.165284	Stable
Tgfb1	0.056907	0.272858	0.413337	-4.13525	Stable
Atp6v1b2	12.245	0.272951	0.413337	3.61412	Stable
Mst1	1.6812	0.273359	0.413337	0.749495	Stable
Rps18	3.03785	0.274491	0.413337	1.60305	Stable
Hint3	0.464978	0.282386	0.413337	-1.10477	Stable
Dsp	0.00899303	0.282972	0.413337	-6.79698	Stable
Plaa	142.567	0.284682	0.413337	7.1555	Stable
Cp	1.15772	0.286832	0.413337	0.211291	Stable
Apoa2	0.842252	0.287585	0.413337	-0.247676	Stable
Pitpnm1	14.7331	0.288543	0.413337	3.88099	Stable
Apoc2	0.694112	0.288897	0.413337	-0.52676	Stable
Khsrp	0.46827	0.28903	0.413337	-1.09459	Stable
Cadm1	1.70332	0.289131	0.413337	0.768348	Stable
Dlg4	0.2571	0.28923	0.413337	-1.9596	Stable
Psme1	14.9215	0.290345	0.413337	3.89933	Stable
H2-Q10	0.895421	0.290905	0.413337	-0.159362	Stable
Serpina6	0.816995	0.292943	0.413337	-0.291601	Stable
Rasal1	0.0326745	0.293489	0.413337	-4.93569	Stable
Arpc1a	0.327968	0.294766	0.413337	-1.60837	Stable
Irf3	3.17109	0.296293	0.413337	1.66498	Stable
Aco1	8.99391	0.29681	0.413337	3.16895	Stable
Camk1d	15.8411	0.298538	0.413337	3.9856	Stable
Xpot	0.0517228	0.299787	0.413337	-4.27306	Stable
Celf2	0.470094	0.300127	0.413337	-1.08898	Stable
Map6	66.3727	0.300371	0.413337	6.05252	Stable
Tagln2	0.081327	0.303997	0.413337	-3.62012	Stable
Usp5	0.680279	0.304269	0.413337	-0.555801	Stable
Aifm3	0.709995	0.304758	0.413337	-0.494119	Stable
Ctse	0.859932	0.305883	0.413337	-0.217706	Stable
Tbc1d10b	0.443725	0.305901	0.413337	-1.17226	Stable
Rab39b	0.254575	0.306552	0.413337	-1.97384	Stable
Hprt	16.896	0.306849	0.413337	4.07861	Stable
Cs	0.479831	0.307455	0.413337	-1.0594	Stable
Unc13a	0.480099	0.308577	0.413337	-1.0586	Stable
Wnk2	1.47886	0.309311	0.413337	0.564489	Stable
Baiap3	17.2501	0.30941	0.413337	4.10853	Stable
Stmn1	4.29533	0.310426	0.413337	2.10277	Stable
Ecm1	0.782556	0.310831	0.413337	-0.353735	Stable
P4hb	0.140561	0.311083	0.413337	-2.83073	Stable
Kpna4	1.34268	0.311941	0.413337	0.425112	Stable
Gc	1.22174	0.31318	0.413337	0.288938	Stable
Iah1	17.8586	0.313568	0.413337	4.15854	Stable
Ehd1	2.37881	0.31414	0.413337	1.25024	Stable
Prdx2	0.168172	0.31499	0.413337	-2.57199	Stable
Adam23	54.9948	0.316017	0.413337	5.78122	Stable
Gphn	841.874	0.316294	0.413337	9.71746	Stable
Ppfia3	62.1858	0.316306	0.413337	5.95851	Stable
Phb2	3.14316	0.316519	0.413337	1.65222	Stable
Lgi1	0.94746	0.31853	0.413337	-0.0778633	Stable
Iqsec1	4.86591	0.319537	0.413337	2.28271	Stable
Ubr4	0.0475135	0.320632	0.413337	-4.39552	Stable
Dnpep	0.258696	0.322465	0.413337	-1.95067	Stable
Cst3	0.708718	0.322736	0.413337	-0.496716	Stable
Tubb3	44.7548	0.323068	0.413337	5.48397	Stable
Hpca	1.563	0.323243	0.413337	0.644315	Stable
Exoc7	5.39126	0.326619	0.413337	2.43062	Stable
Pfn2	20.4638	0.328503	0.413337	4.355	Stable
Ywhab	20.6533	0.329437	0.413337	4.3683	Stable
Eipr1	3.09688	0.330957	0.413337	1.63082	Stable
Rasa3	11.5662	0.33124	0.413337	3.53184	Stable
Ptrhd1	0.406313	0.331306	0.413337	-1.29934	Stable
Selenop	0.74402	0.331369	0.413337	-0.426586	Stable
Psap	8.47705	0.331774	0.413337	3.08356	Stable
Echs1	21.2069	0.332065	0.413337	4.40646	Stable
Vdac2	140.039	0.333168	0.413337	7.12969	Stable
Uqcrfs1	0.421111	0.333333	0.413337	-1.24773	Stable
Gfap	3.24933	0.333896	0.413337	1.70014	Stable
Rarres2	0.938021	0.33493	0.413337	-0.092308	Stable
Btd	1.16017	0.335552	0.413337	0.214335	Stable
Ppib	0.600671	0.336018	0.413337	-0.735353	Stable
Psmd3	22.1111	0.336062	0.413337	4.4667	Stable
Gng12	0.628485	0.336153	0.413337	-0.67005	Stable
Pkp4	0.402849	0.336239	0.413337	-1.31169	Stable
Cenpv	0.283513	0.336596	0.413337	-1.81851	Stable
Eno3	0.149965	0.336708	0.413337	-2.7373	Stable
Srgap3	22.3723	0.337154	0.413337	4.48364	Stable
Gnb1	22.6415	0.338251	0.413337	4.5009	Stable
Thbs4	0.110203	0.339424	0.413337	-3.18176	Stable
Shmt2	22.9513	0.33948	0.413337	4.5205	Stable
Pnck	5.20396	0.340535	0.413337	2.37961	Stable
Acot7	0.0432014	0.341052	0.413337	-4.53278	Stable
Cmpk2	154.15	0.341459	0.413337	7.26819	Stable
Ndufa5	23.8687	0.342923	0.413337	4.57705	Stable
Cpn2	1.13673	0.343071	0.413337	0.184893	Stable
Dnm1l	0.599451	0.343352	0.413337	-0.738287	Stable
Nudt21	2.81245	0.343474	0.413337	1.49183	Stable
Arpc4	24.2703	0.344344	0.413337	4.60112	Stable
Gk	24.479	0.345063	0.413337	4.61347	Stable
Mtmr1	25.0104	0.346837	0.413337	4.64446	Stable
Ipo5	1.12951	0.347346	0.413337	0.175692	Stable
Scn2a	25.8319	0.349427	0.413337	4.69108	Stable
Carmil2	25.833	0.349431	0.413337	4.69114	Stable
Ruvbl2	26.224	0.350604	0.413337	4.71282	Stable
Apoa4	0.804516	0.350605	0.413337	-0.313808	Stable
Vps26b	26.227	0.350612	0.413337	4.71298	Stable
Vcl	0.0409349	0.351415	0.413337	-4.61053	Stable
Pacsin1	26.7394	0.352094	0.413337	4.74089	Stable
Pkm	0.707235	0.352484	0.413337	-0.499738	Stable
Caskin1	0.125641	0.352631	0.413337	-2.99263	Stable
Arl3	26.9872	0.35279	0.413337	4.7542	Stable
Wdr7	19.0861	0.352891	0.413337	4.25445	Stable
Rraga	27.1083	0.353125	0.413337	4.76066	Stable
Tsfm	1.25951	0.353146	0.413337	0.33286	Stable
Spp2	1.12741	0.354214	0.413337	0.173011	Stable
Ak3	4.47708	0.354337	0.413337	2.16256	Stable
Eef1a1	2.63002	0.355361	0.413337	1.39507	Stable
Gsr	0.558483	0.356156	0.413337	-0.840414	Stable
Rpl4	0.039684	0.357026	0.413337	-4.6553	Stable
Fgb	0.420976	0.357255	0.413337	-1.24819	Stable
Ahcyl2	28.9148	0.35777	0.413337	4.85374	Stable
Arhgdia	58.1654	0.35778	0.413337	5.86209	Stable
Sdhc	29.6435	0.359475	0.413337	4.88964	Stable
Slc25a4	30.1665	0.360645	0.413337	4.91487	Stable
Ostf1	0.250452	0.361449	0.413337	-1.99739	Stable
Cct5	0.0386488	0.361612	0.413337	-4.69343	Stable
Ap1b1	2.21056	0.362015	0.413337	1.14441	Stable
Fabp3	0.0385164	0.362195	0.413337	-4.69838	Stable
Synpo	31.7195	0.363879	0.413337	4.9873	Stable
Got2	6.32296	0.364098	0.413337	2.6606	Stable
Acot11	7.50062	0.36467	0.413337	2.90701	Stable
Ap3d1	1.46769	0.367899	0.413337	0.553551	Stable
Mapre1	34.5101	0.368923	0.413337	5.10895	Stable
Pdap1	34.8397	0.369463	0.413337	5.12266	Stable
Psmd2	34.9251	0.369601	0.413337	5.12619	Stable
Lcp1	17.7599	0.371433	0.413337	4.15055	Stable
Hnrnpa3	4.27855	0.371638	0.413337	2.09712	Stable
Gucy1b1	37.2076	0.373045	0.413337	5.21753	Stable
Tmem214	37.5404	0.37351	0.413337	5.23037	Stable
Lcat	0.85764	0.375324	0.413337	-0.221556	Stable
Nap1l1	2.21311	0.375376	0.413337	1.14608	Stable
Eno1	0.24984	0.376065	0.413337	-2.00092	Stable
Yars	1.99174	0.376135	0.413337	0.994029	Stable
Ppie	2.20289	0.376832	0.413337	1.1394	Stable
Ero1a	5.47997	0.376971	0.413337	2.45417	Stable
Tcn2	0.545051	0.378424	0.413337	-0.875536	Stable
Glo1	0.0346955	0.378656	0.413337	-4.84911	Stable
Rps2	41.7116	0.378684	0.413337	5.38238	Stable
Slc9a3r1	1.73897	0.379392	0.413337	0.798236	Stable
Sucla2	0.16912	0.379441	0.413337	-2.56388	Stable
Efr3a	0.0343723	0.380017	0.413337	-4.86261	Stable
Qdpr	2.88315	0.381207	0.413337	1.52765	Stable
Fbln5	44.4405	0.38152	0.413337	5.4738	Stable
Nmt2	44.4835	0.381561	0.413337	5.4752	Stable
Eif4a1	44.8094	0.381875	0.413337	5.48573	Stable
Uqcrc1	5.52974	0.382431	0.413337	2.46721	Stable
Ndufb9	2.13391	0.382888	0.413337	1.0935	Stable
Psat1	0.0335827	0.383321	0.413337	-4.89614	Stable
Pros1	1.49754	0.383333	0.413337	0.582591	Stable
Nme1	2.87605	0.38372	0.413337	1.52409	Stable
Sod1	0.58846	0.384244	0.413337	-0.764984	Stable
Polr2a	2.15579	0.385191	0.413337	1.10822	Stable
Creld1	49.0999	0.385603	0.413337	5.61765	Stable
Rap1gap2	49.7095	0.386078	0.413337	5.63545	Stable
Gapdh	0.4985	0.387245	0.413337	-1.00434	Stable
Pf4	0.82871	0.388168	0.413337	-0.271061	Stable
Adcy5	0.283201	0.389053	0.413337	-1.8201	Stable
Tjp2	4.44434	0.390424	0.413337	2.15197	Stable
Mdh2	0.518575	0.390516	0.413337	-0.947374	Stable
Glycam1	0.799899	0.390635	0.413337	-0.32211	Stable
Cadps2	58.6928	0.391895	0.413337	5.87511	Stable
Hgfac	1.17213	0.392711	0.413337	0.229132	Stable
Pfkm	7.65756	0.393289	0.413337	2.93688	Stable
Sh3bgrl3	62.8579	0.394009	0.413337	5.97402	Stable
Ctps2	0.505267	0.394104	0.413337	-0.984881	Stable
Aldh5a1	2.35287	0.394344	0.413337	1.23442	Stable
Chl1	0.513019	0.394796	0.413337	-0.962917	Stable
Mcu	2.87336	0.395093	0.413337	1.52274	Stable
Gap43	65.5488	0.395227	0.413337	6.0345	Stable
Ap2a1	9.6851	0.395522	0.413337	3.27577	Stable
Psmb7	0.137818	0.395997	0.413337	-2.85917	Stable
Ppp2r5e	2.89409	0.398272	0.413337	1.53311	Stable
Cpox	2877.35	0.399608	0.413337	11.4905	Stable
Dbn1	255.169	0.399627	0.413337	7.99531	Stable
Cdh13	3.46187	0.399916	0.413337	1.79155	Stable
Ctnnb1	0.151542	0.400598	0.413337	-2.72221	Stable
Sfxn5	81.836	0.400842	0.413337	6.35466	Stable
Btbd8	2.48183	0.402048	0.413337	1.3114	Stable
6430548M08Rik	7.0991	0.402286	0.413337	2.82764	Stable
Sae1	87.5297	0.402299	0.413337	6.4517	Stable
Ptcd3	2.07877	0.402561	0.413337	1.05573	Stable
Iglc2	19.0355	0.402741	0.413337	4.25062	Stable
Fetub	1.28168	0.402861	0.413337	0.358037	Stable
Ddx46	89.9582	0.402863	0.413337	6.49118	Stable
Nsf	2.83663	0.403761	0.413337	1.50418	Stable
Cdc42	36.8414	0.404193	0.413337	5.20326	Stable
Cyfip2	96.7982	0.404296	0.413337	6.59691	Stable
Dstn	0.556802	0.406878	0.413337	-0.844763	Stable
Lmnb2	2.70854	0.407086	0.413337	1.43751	Stable
Serpina1d	0.971099	0.407655	0.413337	-0.0423091	Stable
Clip2	12.3243	0.410433	0.413337	3.62344	Stable
Letm1	144.922	0.410492	0.413337	7.17913	Stable
Gpld1	1.18376	0.41181	0.413337	0.24338	Stable
Epha4	0.0261463	0.41306	0.413337	-5.25725	Stable
Vtn	1.32843	0.413327	0.413337	0.409717	Stable
Shank1	28.5428	0.413591	0.413337	4.83505	Stable
Glud1	196.022	0.413701	0.413337	7.61487	Stable
Hdhd2	202.587	0.413995	0.413337	7.6624	Stable
Actn4	0.358375	0.414753	0.413337	-1.48046	Stable
Rpl3	233.734	0.41516	0.413337	7.86872	Stable
Gsto1	0.746315	0.416184	0.413337	-0.422144	Stable
Wnk1	0.45992	0.416824	0.413337	-1.12055	Stable
Cpb2	18.6038	0.416961	0.413337	4.21752	Stable
Pmm1	334.468	0.417433	0.413337	8.38572	Stable
Ddost	0.518828	0.417824	0.413337	-0.946673	Stable
Hip1r	2.04613	0.41998	0.413337	1.0329	Stable
Apoc4	0.718133	0.420004	0.413337	-0.477677	Stable
Ppp1r12a	832.61	0.420563	0.413337	9.7015	Stable
Hsph1	2.53954	0.421101	0.413337	1.34457	Stable
Lsamp	2.22164	0.421661	0.413337	1.15162	Stable
Comtd1	125.313	0.421944	0.413337	6.96939	Stable
Nckap1	175.62	0.42212	0.413337	7.45631	Stable
Acsl3	0.740288	0.422352	0.413337	-0.433841	Stable
Dlg2	6.90091	0.422395	0.413337	2.78679	Stable
Abcb1b	4	0.42265	0.413337	2	Stable
Acaa2	4	0.42265	0.413337	2	Stable
Acp6	4	0.42265	0.413337	2	Stable
AI837181	4	0.42265	0.413337	2	Stable
Ak4	4	0.42265	0.413337	2	Stable
Apc	4	0.42265	0.413337	2	Stable
Aplp1	4	0.42265	0.413337	2	Stable
Arl6	4	0.42265	0.413337	2	Stable
Asap2	4	0.42265	0.413337	2	Stable
Astn1	4	0.42265	0.413337	2	Stable
Atcay	4	0.42265	0.413337	2	Stable
Atp5j	4	0.42265	0.413337	2	Stable
Auh	4	0.42265	0.413337	2	Stable
Bphl	4	0.42265	0.413337	2	Stable
C1ra	4	0.42265	0.413337	2	Stable
Camk2a	4	0.42265	0.413337	2	Stable
Ccs	4	0.42265	0.413337	2	Stable
Cd47	4	0.42265	0.413337	2	Stable
Cdk16	4	0.42265	0.413337	2	Stable
Cdk5	4	0.42265	0.413337	2	Stable
Cdk5r2	4	0.42265	0.413337	2	Stable
Cdk5rap3	4	0.42265	0.413337	2	Stable
Ces3a	4	0.42265	0.413337	2	Stable
Chia1	4	0.42265	0.413337	2	Stable
Col6a2	4	0.42265	0.413337	2	Stable
Cox6a1	4	0.42265	0.413337	2	Stable
Cps1	4	0.42265	0.413337	2	Stable
Cstf2	4	0.42265	0.413337	2	Stable
Cul4a	4	0.42265	0.413337	2	Stable
Cyria	4	0.42265	0.413337	2	Stable
Dctn4	4	0.42265	0.413337	2	Stable
Dgkd	4	0.42265	0.413337	2	Stable
Dhdh	4	0.42265	0.413337	2	Stable
Dlgap2	4	0.42265	0.413337	2	Stable
Dnajb1	4	0.42265	0.413337	2	Stable
Dock4	4	0.42265	0.413337	2	Stable
Drg1	4	0.42265	0.413337	2	Stable
Dspp	4	0.42265	0.413337	2	Stable
Eef1a2	4	0.42265	0.413337	2	Stable
Elp1	4	0.42265	0.413337	2	Stable
Etfdh	4	0.42265	0.413337	2	Stable
F9	4	0.42265	0.413337	2	Stable
Fam131b	4	0.42265	0.413337	2	Stable
Fto	4	0.42265	0.413337	2	Stable
Gdpgp1	4	0.42265	0.413337	2	Stable
Grpel1	4	0.42265	0.413337	2	Stable
Gstz1	4	0.42265	0.413337	2	Stable
Hdlbp	4	0.42265	0.413337	2	Stable
Hnrnpa1	4	0.42265	0.413337	2	Stable
Hnrnpl	4	0.42265	0.413337	2	Stable
Hook3	4	0.42265	0.413337	2	Stable
Hs2st1	4	0.42265	0.413337	2	Stable
Ift22	4	0.42265	0.413337	2	Stable
Impact	4	0.42265	0.413337	2	Stable
Iqsec2	4	0.42265	0.413337	2	Stable
Lbp	4	0.42265	0.413337	2	Stable
Lrrc4b	4	0.42265	0.413337	2	Stable
Ltf	4	0.42265	0.413337	2	Stable
Maip1	4	0.42265	0.413337	2	Stable
Manf	4	0.42265	0.413337	2	Stable
Map4k2	4	0.42265	0.413337	2	Stable
Map7d2	4	0.42265	0.413337	2	Stable
Mpi	4	0.42265	0.413337	2	Stable
Msn	4	0.42265	0.413337	2	Stable
Mtch1	4	0.42265	0.413337	2	Stable
Mtmr9	4	0.42265	0.413337	2	Stable
Nckipsd	4	0.42265	0.413337	2	Stable
Ncstn	4	0.42265	0.413337	2	Stable
Ndufa12	4	0.42265	0.413337	2	Stable
Ndufb1	4	0.42265	0.413337	2	Stable
Nebl	4	0.42265	0.413337	2	Stable
Nipsnap1	4	0.42265	0.413337	2	Stable
Nit2	4	0.42265	0.413337	2	Stable
Nrxn1	4	0.42265	0.413337	2	Stable
Nutf2	4	0.42265	0.413337	2	Stable
Opa3	4	0.42265	0.413337	2	Stable
Osbpl8	4	0.42265	0.413337	2	Stable
Otub1	4	0.42265	0.413337	2	Stable
Pafah1b1	4	0.42265	0.413337	2	Stable
Pars2	4	0.42265	0.413337	2	Stable
Pcmt1	4	0.42265	0.413337	2	Stable
Pdgfra	4	0.42265	0.413337	2	Stable
Pgs1	4	0.42265	0.413337	2	Stable
Pi4ka	4	0.42265	0.413337	2	Stable
Pik3r1	4	0.42265	0.413337	2	Stable
Plch2	4	0.42265	0.413337	2	Stable
Plcl2	4	0.42265	0.413337	2	Stable
Polr2b	4	0.42265	0.413337	2	Stable
Ppm1e	4	0.42265	0.413337	2	Stable
Ppp1r12c	4	0.42265	0.413337	2	Stable
Prkcb	4	0.42265	0.413337	2	Stable
Prmt8	4	0.42265	0.413337	2	Stable
Prrc1	4	0.42265	0.413337	2	Stable
Ptprz1	4	0.42265	0.413337	2	Stable
Pvalb	4	0.42265	0.413337	2	Stable
Rab11b	4	0.42265	0.413337	2	Stable
Rap2a	4	0.42265	0.413337	2	Stable
Rims3	4	0.42265	0.413337	2	Stable
Rnf214	4	0.42265	0.413337	2	Stable
Rpl11	4	0.42265	0.413337	2	Stable
Rpl17	4	0.42265	0.413337	2	Stable
Rps6ka1	4	0.42265	0.413337	2	Stable
Rtn2	4	0.42265	0.413337	2	Stable
Sdk2	4	0.42265	0.413337	2	Stable
Septin9	4	0.42265	0.413337	2	Stable
Serbp1	4	0.42265	0.413337	2	Stable
Slc25a18	4	0.42265	0.413337	2	Stable
Slc44a1	4	0.42265	0.413337	2	Stable
Slc4a1	4	0.42265	0.413337	2	Stable
Slc6a17	4	0.42265	0.413337	2	Stable
Slc6a9	4	0.42265	0.413337	2	Stable
Sncb	4	0.42265	0.413337	2	Stable
Snph	4	0.42265	0.413337	2	Stable
Son	4	0.42265	0.413337	2	Stable
Sord	4	0.42265	0.413337	2	Stable
Spin1	4	0.42265	0.413337	2	Stable
Srp68	4	0.42265	0.413337	2	Stable
Stim1	4	0.42265	0.413337	2	Stable
Sult4a1	4	0.42265	0.413337	2	Stable
Syncrip	4	0.42265	0.413337	2	Stable
Syt5	4	0.42265	0.413337	2	Stable
Tacc2	4	0.42265	0.413337	2	Stable
Tgm2	4	0.42265	0.413337	2	Stable
Tmem41b	4	0.42265	0.413337	2	Stable
Tollip	4	0.42265	0.413337	2	Stable
Tppp	4	0.42265	0.413337	2	Stable
Ubap2l	4	0.42265	0.413337	2	Stable
Vamp3	4	0.42265	0.413337	2	Stable
Vapb	4	0.42265	0.413337	2	Stable
Vim	4	0.42265	0.413337	2	Stable
Yme1l1	4	0.42265	0.413337	2	Stable
Aak1	4	0.42265	0.413337	2	Stable
Abcg2	4	0.42265	0.413337	2	Stable
Acadl	4	0.42265	0.413337	2	Stable
Acin1	4	0.42265	0.413337	2	Stable
Adgrf5	4	0.42265	0.413337	2	Stable
Adsl	4	0.42265	0.413337	2	Stable
Adss	4	0.42265	0.413337	2	Stable
Aldh1b1	4	0.42265	0.413337	2	Stable
Alyref	4	0.42265	0.413337	2	Stable
Amph	4	0.42265	0.413337	2	Stable
Aoc3	4	0.42265	0.413337	2	Stable
Ap1m1	4	0.42265	0.413337	2	Stable
Ap2b1	4	0.42265	0.413337	2	Stable
Arhgap35	4	0.42265	0.413337	2	Stable
Arhgap5	4	0.42265	0.413337	2	Stable
Arl6ip5	4	0.42265	0.413337	2	Stable
Atg2b	4	0.42265	0.413337	2	Stable
Atg4b	4	0.42265	0.413337	2	Stable
Atp12a	4	0.42265	0.413337	2	Stable
Atp2b4	4	0.42265	0.413337	2	Stable
Atp5c1	4	0.42265	0.413337	2	Stable
Atp6v0d1	4	0.42265	0.413337	2	Stable
Bcas1	4	0.42265	0.413337	2	Stable
Bckdhb	4	0.42265	0.413337	2	Stable
Bcr	4	0.42265	0.413337	2	Stable
Bcs1l	4	0.42265	0.413337	2	Stable
Bgn	4	0.42265	0.413337	2	Stable
Bola1	4	0.42265	0.413337	2	Stable
Bpifa2	4	0.42265	0.413337	2	Stable
Brinp1	4	0.42265	0.413337	2	Stable
Bsg	4	0.42265	0.413337	2	Stable
Btbd17	4	0.42265	0.413337	2	Stable
C2cd4c	4	0.42265	0.413337	2	Stable
Cab39l	4	0.42265	0.413337	2	Stable
Cacna2d3	4	0.42265	0.413337	2	Stable
Calb2	4	0.42265	0.413337	2	Stable
Camsap3	4	0.42265	0.413337	2	Stable
Capn2	4	0.42265	0.413337	2	Stable
Capza1	4	0.42265	0.413337	2	Stable
Car14	4	0.42265	0.413337	2	Stable
Cbr1	4	0.42265	0.413337	2	Stable
Cc2d1a	4	0.42265	0.413337	2	Stable
Ccdc22	4	0.42265	0.413337	2	Stable
Ccdc93	4	0.42265	0.413337	2	Stable
Cct4	4	0.42265	0.413337	2	Stable
Cd200	4	0.42265	0.413337	2	Stable
Cd82	4	0.42265	0.413337	2	Stable
Cdc37	4	0.42265	0.413337	2	Stable
Ces2a	4	0.42265	0.413337	2	Stable
Cfl2	4	0.42265	0.413337	2	Stable
Ciao3	4	0.42265	0.413337	2	Stable
Cisd2	4	0.42265	0.413337	2	Stable
Ckmt1	4	0.42265	0.413337	2	Stable
Clcc1	4	0.42265	0.413337	2	Stable
Cldn11	4	0.42265	0.413337	2	Stable
Clpb	4	0.42265	0.413337	2	Stable
Cltb	4	0.42265	0.413337	2	Stable
Cmas	4	0.42265	0.413337	2	Stable
Col10a1	4	0.42265	0.413337	2	Stable
Col12a1	4	0.42265	0.413337	2	Stable
Commd5	4	0.42265	0.413337	2	Stable
Commd9	4	0.42265	0.413337	2	Stable
Copa	4	0.42265	0.413337	2	Stable
Cops5	4	0.42265	0.413337	2	Stable
Coq5	4	0.42265	0.413337	2	Stable
Cpd	4	0.42265	0.413337	2	Stable
Cplx1	4	0.42265	0.413337	2	Stable
Cpne5	4	0.42265	0.413337	2	Stable
Cpt1c	4	0.42265	0.413337	2	Stable
Crip2	4	0.42265	0.413337	2	Stable
Crisp1	4	0.42265	0.413337	2	Stable
Crkl	4	0.42265	0.413337	2	Stable
Ctss	4	0.42265	0.413337	2	Stable
Cttn	4	0.42265	0.413337	2	Stable
Dbt	4	0.42265	0.413337	2	Stable
Dclk1	4	0.42265	0.413337	2	Stable
Dcps	4	0.42265	0.413337	2	Stable
Dcun1d2	4	0.42265	0.413337	2	Stable
Ddah2	4	0.42265	0.413337	2	Stable
Ddx39b	4	0.42265	0.413337	2	Stable
Decr1	4	0.42265	0.413337	2	Stable
Dgkg	4	0.42265	0.413337	2	Stable
Dguok	4	0.42265	0.413337	2	Stable
Diaph1	4	0.42265	0.413337	2	Stable
Dlst	4	0.42265	0.413337	2	Stable
Dock10	4	0.42265	0.413337	2	Stable
Dtd1	4	0.42265	0.413337	2	Stable
Ears2	4	0.42265	0.413337	2	Stable
Eif2s3x	4	0.42265	0.413337	2	Stable
Eif3e	4	0.42265	0.413337	2	Stable
Eif4a2	4	0.42265	0.413337	2	Stable
Eif4a3	4	0.42265	0.413337	2	Stable
Elmo2	4	0.42265	0.413337	2	Stable
Enah	4	0.42265	0.413337	2	Stable
Endog	4	0.42265	0.413337	2	Stable
Enoph1	4	0.42265	0.413337	2	Stable
Epdr1	4	0.42265	0.413337	2	Stable
Eps15l1	4	0.42265	0.413337	2	Stable
Eps8	4	0.42265	0.413337	2	Stable
Erap1	4	0.42265	0.413337	2	Stable
Esyt1	4	0.42265	0.413337	2	Stable
Etfa	4	0.42265	0.413337	2	Stable
Exoc5	4	0.42265	0.413337	2	Stable
Exog	4	0.42265	0.413337	2	Stable
Fam160b1	4	0.42265	0.413337	2	Stable
Fam98b	4	0.42265	0.413337	2	Stable
Farp1	4	0.42265	0.413337	2	Stable
Fcho2	4	0.42265	0.413337	2	Stable
Fdps	4	0.42265	0.413337	2	Stable
Flnb	4	0.42265	0.413337	2	Stable
Fxn	4	0.42265	0.413337	2	Stable
Fyttd1	4	0.42265	0.413337	2	Stable
Gaa	4	0.42265	0.413337	2	Stable
Gabarapl2	4	0.42265	0.413337	2	Stable
Gabrb2	4	0.42265	0.413337	2	Stable
Gad1	4	0.42265	0.413337	2	Stable
Gad2	4	0.42265	0.413337	2	Stable
Gbe1	4	0.42265	0.413337	2	Stable
Gcn1	4	0.42265	0.413337	2	Stable
Gfm1	4	0.42265	0.413337	2	Stable
Glyr1	4	0.42265	0.413337	2	Stable
Gna13	4	0.42265	0.413337	2	Stable
Gnb2	4	0.42265	0.413337	2	Stable
Gpm6a	4	0.42265	0.413337	2	Stable
Gpr37	4	0.42265	0.413337	2	Stable
Gpsm1	4	0.42265	0.413337	2	Stable
Gstm1	4	0.42265	0.413337	2	Stable
Hacd2	4	0.42265	0.413337	2	Stable
Hectd1	4	0.42265	0.413337	2	Stable
Herc4	4	0.42265	0.413337	2	Stable
Hip1	4	0.42265	0.413337	2	Stable
Hnrnpa0	4	0.42265	0.413337	2	Stable
Hnrnpc	4	0.42265	0.413337	2	Stable
Hnrnpdl	4	0.42265	0.413337	2	Stable
Hnrnpf	4	0.42265	0.413337	2	Stable
Hnrnpk	4	0.42265	0.413337	2	Stable
Hsd17b10	4	0.42265	0.413337	2	Stable
Htt	4	0.42265	0.413337	2	Stable
Icam5	4	0.42265	0.413337	2	Stable
Ide	4	0.42265	0.413337	2	Stable
Igf2r	4	0.42265	0.413337	2	Stable
Igh-VJ558	4	0.42265	0.413337	2	Stable
Ighv1-61	4	0.42265	0.413337	2	Stable
Igsf8	4	0.42265	0.413337	2	Stable
Ina	4	0.42265	0.413337	2	Stable
Iqgap1	4	0.42265	0.413337	2	Stable
Islr2	4	0.42265	0.413337	2	Stable
Itga2	4	0.42265	0.413337	2	Stable
Itgb1	4	0.42265	0.413337	2	Stable
Itm2b	4	0.42265	0.413337	2	Stable
Itsn1	4	0.42265	0.413337	2	Stable
Kcnip2	4	0.42265	0.413337	2	Stable
Kcnj6	4	0.42265	0.413337	2	Stable
Kif3a	4	0.42265	0.413337	2	Stable
Krt14	4	0.42265	0.413337	2	Stable
Lama4	4	0.42265	0.413337	2	Stable
Lamtor2	4	0.42265	0.413337	2	Stable
Lcn2	4	0.42265	0.413337	2	Stable
Lin7a	4	0.42265	0.413337	2	Stable
Lipc	4	0.42265	0.413337	2	Stable
Lmbrd2	4	0.42265	0.413337	2	Stable
Lmf2	4	0.42265	0.413337	2	Stable
Lrrc57	4	0.42265	0.413337	2	Stable
Lypla2	4	0.42265	0.413337	2	Stable
Lztfl1	4	0.42265	0.413337	2	Stable
Magi3	4	0.42265	0.413337	2	Stable
Maoa	4	0.42265	0.413337	2	Stable
Mapk3	4	0.42265	0.413337	2	Stable
Mat2b	4	0.42265	0.413337	2	Stable
Mecp2	4	0.42265	0.413337	2	Stable
Mesd	4	0.42265	0.413337	2	Stable
Metap1	4	0.42265	0.413337	2	Stable
Mff	4	0.42265	0.413337	2	Stable
Mindy2	4	0.42265	0.413337	2	Stable
Mmab	4	0.42265	0.413337	2	Stable
Mmp19	4	0.42265	0.413337	2	Stable
Mocs3	4	0.42265	0.413337	2	Stable
Mon2	4	0.42265	0.413337	2	Stable
Mpp1	4	0.42265	0.413337	2	Stable
Mprip	4	0.42265	0.413337	2	Stable
Mrpl15	4	0.42265	0.413337	2	Stable
Mrps31	4	0.42265	0.413337	2	Stable
Msi2	4	0.42265	0.413337	2	Stable
Mt1	4	0.42265	0.413337	2	Stable
ND5	4	0.42265	0.413337	2	Stable
Ndufa1	4	0.42265	0.413337	2	Stable
Ndufab1	4	0.42265	0.413337	2	Stable
Ndufaf5	4	0.42265	0.413337	2	Stable
Ndufv3	4	0.42265	0.413337	2	Stable
Ngp	4	0.42265	0.413337	2	Stable
Nmral1	4	0.42265	0.413337	2	Stable
Nploc4	4	0.42265	0.413337	2	Stable
Nptxr	4	0.42265	0.413337	2	Stable
Nup98	4	0.42265	0.413337	2	Stable
Obp2a	4	0.42265	0.413337	2	Stable
Ola1	4	0.42265	0.413337	2	Stable
Orm3	4	0.42265	0.413337	2	Stable
Otud6b	4	0.42265	0.413337	2	Stable
Pa2g4	4	0.42265	0.413337	2	Stable
Pacsin2	4	0.42265	0.413337	2	Stable
Pak1	4	0.42265	0.413337	2	Stable
Pak3	4	0.42265	0.413337	2	Stable
Pdcd10	4	0.42265	0.413337	2	Stable
Pde1a	4	0.42265	0.413337	2	Stable
Pdp1	4	0.42265	0.413337	2	Stable
Pdpk1	4	0.42265	0.413337	2	Stable
Pgrmc2	4	0.42265	0.413337	2	Stable
Phb	4	0.42265	0.413337	2	Stable
Phgdh	4	0.42265	0.413337	2	Stable
Pi4k2a	4	0.42265	0.413337	2	Stable
Pi4kb	4	0.42265	0.413337	2	Stable
Pigt	4	0.42265	0.413337	2	Stable
Pip4k2c	4	0.42265	0.413337	2	Stable
Plxnb2	4	0.42265	0.413337	2	Stable
Pmch	4	0.42265	0.413337	2	Stable
Ppia	4	0.42265	0.413337	2	Stable
Ppm1b	4	0.42265	0.413337	2	Stable
Ppp1r14a	4	0.42265	0.413337	2	Stable
Ppp1r1b	4	0.42265	0.413337	2	Stable
Ppp3cb	4	0.42265	0.413337	2	Stable
Ppp3r1	4	0.42265	0.413337	2	Stable
Ppp6r1	4	0.42265	0.413337	2	Stable
Pptc7	4	0.42265	0.413337	2	Stable
Pqbp1	4	0.42265	0.413337	2	Stable
Prkaca	4	0.42265	0.413337	2	Stable
Prom1	4	0.42265	0.413337	2	Stable
Prrt3	4	0.42265	0.413337	2	Stable
Prxl2a	4	0.42265	0.413337	2	Stable
Ptk7	4	0.42265	0.413337	2	Stable
Ptpn23	4	0.42265	0.413337	2	Stable
Ptpn5	4	0.42265	0.413337	2	Stable
Puf60	4	0.42265	0.413337	2	Stable
Qrsl1	4	0.42265	0.413337	2	Stable
Rab2b	4	0.42265	0.413337	2	Stable
Rabep1	4	0.42265	0.413337	2	Stable
Ranbp10	4	0.42265	0.413337	2	Stable
Rasgrf2	4	0.42265	0.413337	2	Stable
Rasgrp1	4	0.42265	0.413337	2	Stable
Reps2	4	0.42265	0.413337	2	Stable
Rmnd5a	4	0.42265	0.413337	2	Stable
Rpl10	4	0.42265	0.413337	2	Stable
Rpl23a	4	0.42265	0.413337	2	Stable
Rpl24	4	0.42265	0.413337	2	Stable
Rpl31	4	0.42265	0.413337	2	Stable
Rpl9	4	0.42265	0.413337	2	Stable
Rps10	4	0.42265	0.413337	2	Stable
Rps16	4	0.42265	0.413337	2	Stable
Rps17	4	0.42265	0.413337	2	Stable
Rps26	4	0.42265	0.413337	2	Stable
Rps4x	4	0.42265	0.413337	2	Stable
Rps5	4	0.42265	0.413337	2	Stable
Rtn1	4	0.42265	0.413337	2	Stable
Rtn4rl1	4	0.42265	0.413337	2	Stable
S100b	4	0.42265	0.413337	2	Stable
Sars	4	0.42265	0.413337	2	Stable
Scai	4	0.42265	0.413337	2	Stable
Scamp1	4	0.42265	0.413337	2	Stable
Scfd1	4	0.42265	0.413337	2	Stable
Sdhaf4	4	0.42265	0.413337	2	Stable
Selp	4	0.42265	0.413337	2	Stable
Sez6l	4	0.42265	0.413337	2	Stable
Sf3a1	4	0.42265	0.413337	2	Stable
Sh3gl3	4	0.42265	0.413337	2	Stable
Slc2a3	4	0.42265	0.413337	2	Stable
Slc6a1	4	0.42265	0.413337	2	Stable
Sltm	4	0.42265	0.413337	2	Stable
Smcr8	4	0.42265	0.413337	2	Stable
Smpd1	4	0.42265	0.413337	2	Stable
Spag9	4	0.42265	0.413337	2	Stable
Sphk2	4	0.42265	0.413337	2	Stable
Stoml2	4	0.42265	0.413337	2	Stable
Sub1	4	0.42265	0.413337	2	Stable
Tacc1	4	0.42265	0.413337	2	Stable
Taco1	4	0.42265	0.413337	2	Stable
Tagln3	4	0.42265	0.413337	2	Stable
Tatdn3	4	0.42265	0.413337	2	Stable
Tbcb	4	0.42265	0.413337	2	Stable
Tceal3	4	0.42265	0.413337	2	Stable
Tfip11	4	0.42265	0.413337	2	Stable
Thumpd1	4	0.42265	0.413337	2	Stable
Timp3	4	0.42265	0.413337	2	Stable
Tm9sf2	4	0.42265	0.413337	2	Stable
Tmem121b	4	0.42265	0.413337	2	Stable
Tmx3	4	0.42265	0.413337	2	Stable
Tnpo3	4	0.42265	0.413337	2	Stable
Tomm70a	4	0.42265	0.413337	2	Stable
Tor1a	4	0.42265	0.413337	2	Stable
Trappc13	4	0.42265	0.413337	2	Stable
Trappc9	4	0.42265	0.413337	2	Stable
Trim46	4	0.42265	0.413337	2	Stable
Trio	4	0.42265	0.413337	2	Stable
Tsn	4	0.42265	0.413337	2	Stable
Ttyh1	4	0.42265	0.413337	2	Stable
Tubgcp2	4	0.42265	0.413337	2	Stable
Tubgcp3	4	0.42265	0.413337	2	Stable
Twf1	4	0.42265	0.413337	2	Stable
Twf2	4	0.42265	0.413337	2	Stable
Txn2	4	0.42265	0.413337	2	Stable
Ube2j1	4	0.42265	0.413337	2	Stable
Ube2m	4	0.42265	0.413337	2	Stable
Ube2n	4	0.42265	0.413337	2	Stable
Ube2v2	4	0.42265	0.413337	2	Stable
Ube4b	4	0.42265	0.413337	2	Stable
Ulk2	4	0.42265	0.413337	2	Stable
Uqcrc2	4	0.42265	0.413337	2	Stable
Usp8	4	0.42265	0.413337	2	Stable
Vma21	4	0.42265	0.413337	2	Stable
Vps26a	4	0.42265	0.413337	2	Stable
Vps26c	4	0.42265	0.413337	2	Stable
Vps33b	4	0.42265	0.413337	2	Stable
Vti1b	4	0.42265	0.413337	2	Stable
Wasl	4	0.42265	0.413337	2	Stable
Yif1b	4	0.42265	0.413337	2	Stable
Zfp428	4	0.42265	0.413337	2	Stable
Pfkl	4	0.42265	0.413337	2	Stable
Spata2	4	0.42265	0.413337	2	Stable
Fermt3	192.117	0.422674	0.413337	7.58584	Stable
C8b	0.767066	0.422747	0.413337	-0.382577	Stable
Ermp1	450.131	0.42335	0.413337	8.8142	Stable
Rnh1	0.59556	0.423695	0.413337	-0.747681	Stable
Faah	270.865	0.423815	0.413337	8.08143	Stable
Rgs7	231.121	0.424036	0.413337	7.8525	Stable
Usp4	3.48058	0.424262	0.413337	1.79933	Stable
Adh5	168.726	0.424523	0.413337	7.39853	Stable
Ckap4	165.062	0.424565	0.413337	7.36686	Stable
Echdc2	2.58597	0.425552	0.413337	1.37071	Stable
Shank2	83.8058	0.426435	0.413337	6.38898	Stable
Park7	1.55873	0.426495	0.413337	0.640369	Stable
Map1s	79.6342	0.426635	0.413337	6.31532	Stable
Exoc4	0.16702	0.426939	0.413337	-2.58191	Stable
Tmod1	68.0271	0.427322	0.413337	6.08804	Stable
Cntnap2	69.9576	0.427431	0.413337	6.12841	Stable
Naxe	64.4901	0.42758	0.413337	6.01101	Stable
Psma2	6.0533	0.427645	0.413337	2.59772	Stable
Psmd9	60.3373	0.427923	0.413337	5.91498	Stable
Inf2	0.0954317	0.427996	0.413337	-3.38939	Stable
Epb41l3	17.3094	0.428164	0.413337	4.11348	Stable
Srsf5	1.97274	0.428456	0.413337	0.980203	Stable
Ccdc47	54.1178	0.428536	0.413337	5.75803	Stable
Tomm6	0.12314	0.429163	0.413337	-3.02163	Stable
Serpina1e	0.750623	0.429173	0.413337	-0.413839	Stable
Shank3	0.0142231	0.429206	0.413337	-6.13562	Stable
Grin2a	0.530561	0.429473	0.413337	-0.91441	Stable
Rabgap1	2.66943	0.43034	0.413337	1.41653	Stable
Tubb5	2.05309	0.430557	0.413337	1.03779	Stable
Krt5	37.8158	0.431117	0.413337	5.24092	Stable
Adcy9	0.673041	0.431491	0.413337	-0.571233	Stable
Hspg2	2.40123	0.431976	0.413337	1.26378	Stable
Drd1	32.1101	0.432651	0.413337	5.00495	Stable
Kif5c	0.487897	0.432913	0.413337	-1.03535	Stable
Mpp6	30.6636	0.433133	0.413337	4.93846	Stable
Trim2	5.92373	0.433254	0.413337	2.56651	Stable
Acta1	0.546472	0.435321	0.413337	-0.871781	Stable
Dnm3	0.133182	0.436139	0.413337	-2.90853	Stable
Ptges3	1.20823	0.436386	0.413337	0.2729	Stable
Amy1	3.80866	0.436569	0.413337	1.92928	Stable
Flna	0.054607	0.436661	0.413337	-4.19477	Stable
Mup5	5.85964	0.436715	0.413337	2.55081	Stable
Hmgcl	22.1596	0.437274	0.413337	4.46986	Stable
Ptgr2	0.453201	0.438448	0.413337	-1.14178	Stable
Hadhb	19.2099	0.439596	0.413337	4.26378	Stable
Plod1	7.2971	0.44079	0.413337	2.86732	Stable
Akap5	17.778	0.441011	0.413337	4.15202	Stable
Col11a2	17.1829	0.441672	0.413337	4.1029	Stable
Vcpip1	16.894	0.44201	0.413337	4.07844	Stable
Psmb6	9.09763	0.442433	0.413337	3.18549	Stable
Zfp207	2.20162	0.442595	0.413337	1.13857	Stable
Wdr1	16.0152	0.443116	0.413337	4.00137	Stable
Cops6	14.8446	0.444803	0.413337	3.89187	Stable
Cntn2	14.5225	0.445317	0.413337	3.86022	Stable
Atp2b2	14.3461	0.445609	0.413337	3.84258	Stable
Sdha	0.0511012	0.445886	0.413337	-4.2905	Stable
Masp2	1.5526	0.447998	0.413337	0.634686	Stable
Fgg	0.147824	0.448481	0.413337	-2.75805	Stable
Sh3bgrl	0.650331	0.450225	0.413337	-0.620753	Stable
Cat	4.46614	0.450337	0.413337	2.15903	Stable
Baiap2	12.0643	0.450652	0.413337	3.59267	Stable
Cnrip1	11.5912	0.451387	0.413337	3.53496	Stable
Fry	0.519297	0.451942	0.413337	-0.945368	Stable
Me2	11.283	0.452219	0.413337	3.49608	Stable
Map2k1	9.68162	0.45242	0.413337	3.27525	Stable
Pla2g7	0.119347	0.452677	0.413337	-3.06677	Stable
Lyz2	1.54157	0.452946	0.413337	0.624396	Stable
Hnrnpu	10.6989	0.453938	0.413337	3.4194	Stable
Spp1	10.6712	0.454025	0.413337	3.41565	Stable
Grm5	2.09401	0.454094	0.413337	1.06627	Stable
Pdxp	0.0143705	0.455372	0.413337	-6.12074	Stable
Cfl1	0.223863	0.455675	0.413337	-2.15931	Stable
Cct2	0.176499	0.455691	0.413337	-2.50227	Stable
Arhgdib	9.74047	0.457237	0.413337	3.28399	Stable
Chn1	9.68364	0.457455	0.413337	3.27555	Stable
Qsox1	1.10657	0.457499	0.413337	0.14609	Stable
Plcl1	9.65942	0.457549	0.413337	3.27194	Stable
Rtcb	9.65155	0.457579	0.413337	3.27076	Stable
Vps4b	0.0683395	0.458667	0.413337	-3.87114	Stable
Lamp2	0.502106	0.458901	0.413337	-0.993936	Stable
Synrg	9.29905	0.459004	0.413337	3.21708	Stable
Ppic	9.10707	0.459829	0.413337	3.18699	Stable
Plcb1	0.0256922	0.4601	0.413337	-5.28253	Stable
Taldo1	9.02819	0.46018	0.413337	3.17444	Stable
Car1	0.335297	0.462292	0.413337	-1.57649	Stable
Crp	2.54388	0.462685	0.413337	1.34703	Stable
Bcam	1.82724	0.462958	0.413337	0.86967	Stable
Minpp1	0.552508	0.464452	0.413337	-0.855933	Stable
Ftl1	0.0113075	0.465492	0.413337	-6.46658	Stable
Ogdh	0.245509	0.46576	0.413337	-2.02615	Stable
Mdh1	6.58072	0.465777	0.413337	2.71824	Stable
Me1	0.0938398	0.465803	0.413337	-3.41366	Stable
Stx1b	0.14485	0.465984	0.413337	-2.78737	Stable
Sh3glb2	0.0111534	0.465992	0.413337	-6.48637	Stable
Ldhb	9.31852	0.466045	0.413337	3.2201	Stable
Cpne6	0.0111301	0.466067	0.413337	-6.48938	Stable
Pdia3	9.17853	0.466413	0.413337	3.19826	Stable
Ywhag	0.0044318	0.466952	0.413337	-7.81789	Stable
Abat	2.86675	0.469153	0.413337	1.51941	Stable
Cpq	0.122615	0.470075	0.413337	-3.0278	Stable
Ddx1	2.12946	0.470917	0.413337	1.09049	Stable
1300017J02Rik	1.14947	0.471022	0.413337	0.200969	Stable
Tgfbi	0.447355	0.471061	0.413337	-1.16051	Stable
Myo5a	0.620457	0.471106	0.413337	-0.688597	Stable
Syn2	0.705702	0.471472	0.413337	-0.502868	Stable
Rapgef4	7.04581	0.471831	0.413337	2.81676	Stable
Suclg1	0.218904	0.472122	0.413337	-2.19163	Stable
Prune1	0.322728	0.472423	0.413337	-1.63161	Stable
Macroh2a1	0.119646	0.472425	0.413337	-3.06316	Stable
Mecr	6.95175	0.472566	0.413337	2.79738	Stable
C3	1.19802	0.473213	0.413337	0.260647	Stable
Tnr	3.0527	0.473687	0.413337	1.61009	Stable
Ces2c	0.00789465	0.476368	0.413337	-6.98491	Stable
Myh11	0.765021	0.476853	0.413337	-0.386429	Stable
Cndp2	0.425195	0.476863	0.413337	-1.2338	Stable
Rptor	2.02763	0.477655	0.413337	1.0198	Stable
Pfkp	6.3013	0.478181	0.413337	2.65565	Stable
Dld	2.13117	0.478505	0.413337	1.09165	Stable
Rplp0	0.325314	0.47984	0.413337	-1.62009	Stable
Capza2	6.14197	0.47995	0.413337	2.6187	Stable
Rplp2	0.421669	0.48039	0.413337	-1.24582	Stable
Map6d1	0.0804892	0.480678	0.413337	-3.63506	Stable
Hbb-b1	0.463913	0.480931	0.413337	-1.10807	Stable
Gstm7	0.578833	0.482225	0.413337	-0.788781	Stable
Nlgn3	0.00589367	0.482555	0.413337	-7.40662	Stable
F5	1.12973	0.483144	0.413337	0.175977	Stable
Hspa2	0.243293	0.483682	0.413337	-2.03923	Stable
Agpat3	5.79034	0.483885	0.413337	2.53365	Stable
Postn	1.72653	0.485136	0.413337	0.787873	Stable
Ambp	1.29243	0.485173	0.413337	0.370082	Stable
Apoe	0.791748	0.485687	0.413337	-0.336887	Stable
Coro7	5.60974	0.486125	0.413337	2.48793	Stable
Pglyrp2	0.853812	0.48802	0.413337	-0.228009	Stable
Cela2a	0.00396842	0.488379	0.413337	-7.97722	Stable
Ahi1	0.15206	0.488555	0.413337	-2.71729	Stable
Ank1	5.39495	0.489012	0.413337	2.43161	Stable
Myh9	1.99384	0.489366	0.413337	0.995551	Stable
Plcg1	0.00454301	0.490013	0.413337	-7.78214	Stable
Atp1a2	5.29735	0.490657	0.413337	2.40527	Stable
Pdcd6ip	0.601626	0.492273	0.413337	-0.733061	Stable
Rasgrf1	0.659327	0.493128	0.413337	-0.600935	Stable
Gjc3	0.221728	0.493915	0.413337	-2.17314	Stable
Pip5k1c	0.0138502	0.494152	0.413337	-6.17394	Stable
Ctbs	1.48147	0.494161	0.413337	0.567032	Stable
Apom	0.0121063	0.494483	0.413337	-6.36809	Stable
Aldh9a1	0.0601873	0.494635	0.413337	-4.0544	Stable
Aldoc	0.526349	0.49482	0.413337	-0.92591	Stable
Enpp2	0.0338375	0.494835	0.413337	-4.88523	Stable
Atp5b	0.576836	0.495545	0.413337	-0.793767	Stable
Saa4	1.94533	0.495947	0.413337	0.960012	Stable
Icam1	3.07927	0.496096	0.413337	1.62259	Stable
Pnp	0.592702	0.4961	0.413337	-0.754622	Stable
Pls1	0.0133761	0.498178	0.413337	-6.2242	Stable
Ryr2	4.78876	0.49879	0.413337	2.25965	Stable
Clec3b	1.28875	0.498884	0.413337	0.365972	Stable
Dnm1	0.606832	0.499136	0.413337	-0.72063	Stable
Arhgap21	2.77171	0.499137	0.413337	1.47077	Stable
Rock2	2.74191	0.499575	0.413337	1.45518	Stable
Fxyd6	4.7396	0.499712	0.413337	2.24476	Stable
Tmpo	4.90009e-05	0.49986	0.413337	-14.3168	Stable
Cct3	0.0133771	0.499986	0.413337	-6.22409	Stable
Add3	0.181818	0.5	0.413337	-2.45943	Stable
Akap10	0.181818	0.5	0.413337	-2.45943	Stable
Antxr2	0.181818	0.5	0.413337	-2.45943	Stable
Arfip2	0.181818	0.5	0.413337	-2.45943	Stable
As3mt	0.181818	0.5	0.413337	-2.45943	Stable
Atp6v0a1	0.181818	0.5	0.413337	-2.45943	Stable
Atp6v1f	0.181818	0.5	0.413337	-2.45943	Stable
Bloc1s1	0.181818	0.5	0.413337	-2.45943	Stable
Canx	0.181818	0.5	0.413337	-2.45943	Stable
Capns1	0.181818	0.5	0.413337	-2.45943	Stable
Cops2	0.181818	0.5	0.413337	-2.45943	Stable
Cpne4	0.181818	0.5	0.413337	-2.45943	Stable
Cxadr	0.181818	0.5	0.413337	-2.45943	Stable
Ddx5	0.181818	0.5	0.413337	-2.45943	Stable
Dpysl3	0.181818	0.5	0.413337	-2.45943	Stable
Eif2s1	0.181818	0.5	0.413337	-2.45943	Stable
Enpp6	0.181818	0.5	0.413337	-2.45943	Stable
F3	0.181818	0.5	0.413337	-2.45943	Stable
Fam126b	0.181818	0.5	0.413337	-2.45943	Stable
Fth1	0.181818	0.5	0.413337	-2.45943	Stable
Gfer	0.181818	0.5	0.413337	-2.45943	Stable
Gls	0.181818	0.5	0.413337	-2.45943	Stable
Gng4	0.181818	0.5	0.413337	-2.45943	Stable
Gstm5	0.181818	0.5	0.413337	-2.45943	Stable
Hacd3	0.181818	0.5	0.413337	-2.45943	Stable
Hint2	0.181818	0.5	0.413337	-2.45943	Stable
Hnrnpll	0.181818	0.5	0.413337	-2.45943	Stable
Hspa4l	0.181818	0.5	0.413337	-2.45943	Stable
Htra2	0.181818	0.5	0.413337	-2.45943	Stable
Krt1	0.181818	0.5	0.413337	-2.45943	Stable
Krt10	0.181818	0.5	0.413337	-2.45943	Stable
Lrrc8c	0.181818	0.5	0.413337	-2.45943	Stable
Mcrip1	0.181818	0.5	0.413337	-2.45943	Stable
Mras	0.181818	0.5	0.413337	-2.45943	Stable
Ndrg3	0.181818	0.5	0.413337	-2.45943	Stable
Nmt1	0.181818	0.5	0.413337	-2.45943	Stable
Nsmf	0.181818	0.5	0.413337	-2.45943	Stable
Nup85	0.181818	0.5	0.413337	-2.45943	Stable
Pcbp2	0.181818	0.5	0.413337	-2.45943	Stable
Pea15a	0.181818	0.5	0.413337	-2.45943	Stable
Pex1	0.181818	0.5	0.413337	-2.45943	Stable
Pfdn6	0.181818	0.5	0.413337	-2.45943	Stable
Ppcs	0.181818	0.5	0.413337	-2.45943	Stable
Prep	0.181818	0.5	0.413337	-2.45943	Stable
Prex1	0.181818	0.5	0.413337	-2.45943	Stable
Prickle2	0.181818	0.5	0.413337	-2.45943	Stable
Prkaa2	0.181818	0.5	0.413337	-2.45943	Stable
Psmd6	0.181818	0.5	0.413337	-2.45943	Stable
Ptbp2	0.181818	0.5	0.413337	-2.45943	Stable
Ptpn9	0.181818	0.5	0.413337	-2.45943	Stable
Raly	0.181818	0.5	0.413337	-2.45943	Stable
Rpl18	0.181818	0.5	0.413337	-2.45943	Stable
Rpn2	0.181818	0.5	0.413337	-2.45943	Stable
Rpsa	0.181818	0.5	0.413337	-2.45943	Stable
Sacs	0.181818	0.5	0.413337	-2.45943	Stable
Slc25a44	0.181818	0.5	0.413337	-2.45943	Stable
Slc39a10	0.181818	0.5	0.413337	-2.45943	Stable
Snap47	0.181818	0.5	0.413337	-2.45943	Stable
Snrpg	0.181818	0.5	0.413337	-2.45943	Stable
Stxbp6	0.181818	0.5	0.413337	-2.45943	Stable
Synj1	0.181818	0.5	0.413337	-2.45943	Stable
Tbl1xr1	0.181818	0.5	0.413337	-2.45943	Stable
Tk2	0.181818	0.5	0.413337	-2.45943	Stable
Tpbg	0.181818	0.5	0.413337	-2.45943	Stable
Trpv2	0.181818	0.5	0.413337	-2.45943	Stable
Txndc5	0.181818	0.5	0.413337	-2.45943	Stable
Ublcp1	0.181818	0.5	0.413337	-2.45943	Stable
Wdr61	0.181818	0.5	0.413337	-2.45943	Stable
Zadh2	0.181818	0.5	0.413337	-2.45943	Stable
Zbtb18	0.181818	0.5	0.413337	-2.45943	Stable
Zw10	0.181818	0.5	0.413337	-2.45943	Stable
4932438A13Rik	0.181818	0.5	0.413337	-2.45943	Stable
Abr	0.181818	0.5	0.413337	-2.45943	Stable
Abracl	0.181818	0.5	0.413337	-2.45943	Stable
Acad8	0.181818	0.5	0.413337	-2.45943	Stable
Acbd3	0.181818	0.5	0.413337	-2.45943	Stable
Acsl1	0.181818	0.5	0.413337	-2.45943	Stable
Afdn	0.181818	0.5	0.413337	-2.45943	Stable
Afg3l2	0.181818	0.5	0.413337	-2.45943	Stable
Agrn	0.181818	0.5	0.413337	-2.45943	Stable
Ahcy	0.181818	0.5	0.413337	-2.45943	Stable
Aimp2	0.181818	0.5	0.413337	-2.45943	Stable
Akr7a5	0.181818	0.5	0.413337	-2.45943	Stable
Akt1	0.181818	0.5	0.413337	-2.45943	Stable
Akt2	0.181818	0.5	0.413337	-2.45943	Stable
Aldh18a1	0.181818	0.5	0.413337	-2.45943	Stable
Aldob	0.181818	0.5	0.413337	-2.45943	Stable
Amer2	0.181818	0.5	0.413337	-2.45943	Stable
Ampd2	0.181818	0.5	0.413337	-2.45943	Stable
Anxa3	0.181818	0.5	0.413337	-2.45943	Stable
Apbb1	0.181818	0.5	0.413337	-2.45943	Stable
Apmap	0.181818	0.5	0.413337	-2.45943	Stable
Appl1	0.181818	0.5	0.413337	-2.45943	Stable
Arf5	0.181818	0.5	0.413337	-2.45943	Stable
Arf6	0.181818	0.5	0.413337	-2.45943	Stable
Arhgap23	0.181818	0.5	0.413337	-2.45943	Stable
Arhgef12	0.181818	0.5	0.413337	-2.45943	Stable
Asl	0.181818	0.5	0.413337	-2.45943	Stable
Asns	0.181818	0.5	0.413337	-2.45943	Stable
Asrgl1	0.181818	0.5	0.413337	-2.45943	Stable
Atg7	0.181818	0.5	0.413337	-2.45943	Stable
Atp6v1g2	0.181818	0.5	0.413337	-2.45943	Stable
B4galt1	0.181818	0.5	0.413337	-2.45943	Stable
Bcas3	0.181818	0.5	0.413337	-2.45943	Stable
Bcl11b	0.181818	0.5	0.413337	-2.45943	Stable
Bin2	0.181818	0.5	0.413337	-2.45943	Stable
Blvra	0.181818	0.5	0.413337	-2.45943	Stable
Bpnt1	0.181818	0.5	0.413337	-2.45943	Stable
Bsdc1	0.181818	0.5	0.413337	-2.45943	Stable
Cacna1a	0.181818	0.5	0.413337	-2.45943	Stable
Calb1	0.181818	0.5	0.413337	-2.45943	Stable
Car6	0.181818	0.5	0.413337	-2.45943	Stable
Ccny	0.181818	0.5	0.413337	-2.45943	Stable
Cdc16	0.181818	0.5	0.413337	-2.45943	Stable
Cep170	0.181818	0.5	0.413337	-2.45943	Stable
Chchd3	0.181818	0.5	0.413337	-2.45943	Stable
Chchd6	0.181818	0.5	0.413337	-2.45943	Stable
Chek1	0.181818	0.5	0.413337	-2.45943	Stable
Chid1	0.181818	0.5	0.413337	-2.45943	Stable
Chordc1	0.181818	0.5	0.413337	-2.45943	Stable
Ciapin1	0.181818	0.5	0.413337	-2.45943	Stable
Cic	0.181818	0.5	0.413337	-2.45943	Stable
Clstn1	0.181818	0.5	0.413337	-2.45943	Stable
Cnn1	0.181818	0.5	0.413337	-2.45943	Stable
Cnot1	0.181818	0.5	0.413337	-2.45943	Stable
Coa6	0.181818	0.5	0.413337	-2.45943	Stable
Cops3	0.181818	0.5	0.413337	-2.45943	Stable
Coq8a	0.181818	0.5	0.413337	-2.45943	Stable
Cpm	0.181818	0.5	0.413337	-2.45943	Stable
Cr1l	0.181818	0.5	0.413337	-2.45943	Stable
Crk	0.181818	0.5	0.413337	-2.45943	Stable
Csnk2a1	0.181818	0.5	0.413337	-2.45943	Stable
Csnk2b	0.181818	0.5	0.413337	-2.45943	Stable
Cul2	0.181818	0.5	0.413337	-2.45943	Stable
Daam1	0.181818	0.5	0.413337	-2.45943	Stable
Dctn3	0.181818	0.5	0.413337	-2.45943	Stable
Ddx19a	0.181818	0.5	0.413337	-2.45943	Stable
Dnajb4	0.181818	0.5	0.413337	-2.45943	Stable
Dpp8	0.181818	0.5	0.413337	-2.45943	Stable
Dtnb	0.181818	0.5	0.413337	-2.45943	Stable
Dusp15	0.181818	0.5	0.413337	-2.45943	Stable
Dync1i1	0.181818	0.5	0.413337	-2.45943	Stable
Eef1d	0.181818	0.5	0.413337	-2.45943	Stable
Efl1	0.181818	0.5	0.413337	-2.45943	Stable
Eftud2	0.181818	0.5	0.413337	-2.45943	Stable
Eif4b	0.181818	0.5	0.413337	-2.45943	Stable
Elp2	0.181818	0.5	0.413337	-2.45943	Stable
Emc8	0.181818	0.5	0.413337	-2.45943	Stable
Erbin	0.181818	0.5	0.413337	-2.45943	Stable
Erc1	0.181818	0.5	0.413337	-2.45943	Stable
Esd	0.181818	0.5	0.413337	-2.45943	Stable
Etfb	0.181818	0.5	0.413337	-2.45943	Stable
Ewsr1	0.181818	0.5	0.413337	-2.45943	Stable
Extl2	0.181818	0.5	0.413337	-2.45943	Stable
Fam120c	0.181818	0.5	0.413337	-2.45943	Stable
Fbll1	0.181818	0.5	0.413337	-2.45943	Stable
Fermt2	0.181818	0.5	0.413337	-2.45943	Stable
Fibp	0.181818	0.5	0.413337	-2.45943	Stable
Fnbp1l	0.181818	0.5	0.413337	-2.45943	Stable
Fyn	0.181818	0.5	0.413337	-2.45943	Stable
Gabbr1	0.181818	0.5	0.413337	-2.45943	Stable
Gfra2	0.181818	0.5	0.413337	-2.45943	Stable
Glrx	0.181818	0.5	0.413337	-2.45943	Stable
Gnal	0.181818	0.5	0.413337	-2.45943	Stable
Gpm6b	0.181818	0.5	0.413337	-2.45943	Stable
Hapln4	0.181818	0.5	0.413337	-2.45943	Stable
Hars2	0.181818	0.5	0.413337	-2.45943	Stable
Hmgcs1	0.181818	0.5	0.413337	-2.45943	Stable
Hnrnpm	0.181818	0.5	0.413337	-2.45943	Stable
Hpse	0.181818	0.5	0.413337	-2.45943	Stable
Hspe1	0.181818	0.5	0.413337	-2.45943	Stable
Igfbp3	0.181818	0.5	0.413337	-2.45943	Stable
Ihh	0.181818	0.5	0.413337	-2.45943	Stable
Il1r2	0.181818	0.5	0.413337	-2.45943	Stable
Iqgap2	0.181818	0.5	0.413337	-2.45943	Stable
Isoc2a	0.181818	0.5	0.413337	-2.45943	Stable
Krt8	0.181818	0.5	0.413337	-2.45943	Stable
Krtdap	0.181818	0.5	0.413337	-2.45943	Stable
Ksr1	0.181818	0.5	0.413337	-2.45943	Stable
Lactb	0.181818	0.5	0.413337	-2.45943	Stable
Lancl2	0.181818	0.5	0.413337	-2.45943	Stable
Lgi3	0.181818	0.5	0.413337	-2.45943	Stable
Lrrc8d	0.181818	0.5	0.413337	-2.45943	Stable
Lrsam1	0.181818	0.5	0.413337	-2.45943	Stable
Lta4h	0.181818	0.5	0.413337	-2.45943	Stable
Mavs	0.181818	0.5	0.413337	-2.45943	Stable
Mboat7	0.181818	0.5	0.413337	-2.45943	Stable
Mipep	0.181818	0.5	0.413337	-2.45943	Stable
Mogs	0.181818	0.5	0.413337	-2.45943	Stable
Mrpl46	0.181818	0.5	0.413337	-2.45943	Stable
Mtss2	0.181818	0.5	0.413337	-2.45943	Stable
Naa50	0.181818	0.5	0.413337	-2.45943	Stable
Nadk2	0.181818	0.5	0.413337	-2.45943	Stable
Nae1	0.181818	0.5	0.413337	-2.45943	Stable
Ndrg2	0.181818	0.5	0.413337	-2.45943	Stable
Ndufa6	0.181818	0.5	0.413337	-2.45943	Stable
Ndufs2	0.181818	0.5	0.413337	-2.45943	Stable
Neo1	0.181818	0.5	0.413337	-2.45943	Stable
Nipsnap3b	0.181818	0.5	0.413337	-2.45943	Stable
Nnt	0.181818	0.5	0.413337	-2.45943	Stable
Nrd1	0.181818	0.5	0.413337	-2.45943	Stable
Nt5dc3	0.181818	0.5	0.413337	-2.45943	Stable
Nudc	0.181818	0.5	0.413337	-2.45943	Stable
Nudcd3	0.181818	0.5	0.413337	-2.45943	Stable
Nup155	0.181818	0.5	0.413337	-2.45943	Stable
Orai2	0.181818	0.5	0.413337	-2.45943	Stable
Pacs1	0.181818	0.5	0.413337	-2.45943	Stable
Pacs2	0.181818	0.5	0.413337	-2.45943	Stable
Parvb	0.181818	0.5	0.413337	-2.45943	Stable
Pcyox1l	0.181818	0.5	0.413337	-2.45943	Stable
Phf24	0.181818	0.5	0.413337	-2.45943	Stable
Pin4	0.181818	0.5	0.413337	-2.45943	Stable
Pip4k2a	0.181818	0.5	0.413337	-2.45943	Stable
Pir	0.181818	0.5	0.413337	-2.45943	Stable
Plxnb1	0.181818	0.5	0.413337	-2.45943	Stable
Pnpo	0.181818	0.5	0.413337	-2.45943	Stable
Ppfia2	0.181818	0.5	0.413337	-2.45943	Stable
Ppid	0.181818	0.5	0.413337	-2.45943	Stable
Ppp1r9b	0.181818	0.5	0.413337	-2.45943	Stable
Prkaa1	0.181818	0.5	0.413337	-2.45943	Stable
Prkca	0.181818	0.5	0.413337	-2.45943	Stable
Prmt5	0.181818	0.5	0.413337	-2.45943	Stable
Prrc2c	0.181818	0.5	0.413337	-2.45943	Stable
Psmb10	0.181818	0.5	0.413337	-2.45943	Stable
Psmb5	0.181818	0.5	0.413337	-2.45943	Stable
Psmc2	0.181818	0.5	0.413337	-2.45943	Stable
Psmd13	0.181818	0.5	0.413337	-2.45943	Stable
Pten	0.181818	0.5	0.413337	-2.45943	Stable
Ptprn	0.181818	0.5	0.413337	-2.45943	Stable
Ptrh2	0.181818	0.5	0.413337	-2.45943	Stable
Purb	0.181818	0.5	0.413337	-2.45943	Stable
Rab14	0.181818	0.5	0.413337	-2.45943	Stable
Rab5c	0.181818	0.5	0.413337	-2.45943	Stable
Rad23a	0.181818	0.5	0.413337	-2.45943	Stable
Rbm39	0.181818	0.5	0.413337	-2.45943	Stable
Rhot2	0.181818	0.5	0.413337	-2.45943	Stable
Rpl15	0.181818	0.5	0.413337	-2.45943	Stable
Rpn1	0.181818	0.5	0.413337	-2.45943	Stable
Rps14	0.181818	0.5	0.413337	-2.45943	Stable
Rps15a	0.181818	0.5	0.413337	-2.45943	Stable
Rps6ka2	0.181818	0.5	0.413337	-2.45943	Stable
Rufy3	0.181818	0.5	0.413337	-2.45943	Stable
Ruvbl1	0.181818	0.5	0.413337	-2.45943	Stable
S100a9	0.181818	0.5	0.413337	-2.45943	Stable
Sar1a	0.181818	0.5	0.413337	-2.45943	Stable
Scg2	0.181818	0.5	0.413337	-2.45943	Stable
Sec61a2	0.181818	0.5	0.413337	-2.45943	Stable
Sema4f	0.181818	0.5	0.413337	-2.45943	Stable
Septin5	0.181818	0.5	0.413337	-2.45943	Stable
Septin7	0.181818	0.5	0.413337	-2.45943	Stable
Septin8	0.181818	0.5	0.413337	-2.45943	Stable
Serpinb6a	0.181818	0.5	0.413337	-2.45943	Stable
Serpini1	0.181818	0.5	0.413337	-2.45943	Stable
Set	0.181818	0.5	0.413337	-2.45943	Stable
Sgpl1	0.181818	0.5	0.413337	-2.45943	Stable
Sh3kbp1	0.181818	0.5	0.413337	-2.45943	Stable
Siae	0.181818	0.5	0.413337	-2.45943	Stable
Slc24a4	0.181818	0.5	0.413337	-2.45943	Stable
Slc25a10	0.181818	0.5	0.413337	-2.45943	Stable
Slc27a1	0.181818	0.5	0.413337	-2.45943	Stable
Slc7a1	0.181818	0.5	0.413337	-2.45943	Stable
Smarcc2	0.181818	0.5	0.413337	-2.45943	Stable
Snrnp200	0.181818	0.5	0.413337	-2.45943	Stable
Snrnp70	0.181818	0.5	0.413337	-2.45943	Stable
Snx27	0.181818	0.5	0.413337	-2.45943	Stable
Snx5	0.181818	0.5	0.413337	-2.45943	Stable
Spg7	0.181818	0.5	0.413337	-2.45943	Stable
Srcin1	0.181818	0.5	0.413337	-2.45943	Stable
Srrm2	0.181818	0.5	0.413337	-2.45943	Stable
Strn4	0.181818	0.5	0.413337	-2.45943	Stable
Stx6	0.181818	0.5	0.413337	-2.45943	Stable
Sugp1	0.181818	0.5	0.413337	-2.45943	Stable
Supt5	0.181818	0.5	0.413337	-2.45943	Stable
Supv3l1	0.181818	0.5	0.413337	-2.45943	Stable
Swi5	0.181818	0.5	0.413337	-2.45943	Stable
Syt12	0.181818	0.5	0.413337	-2.45943	Stable
Tafa1	0.181818	0.5	0.413337	-2.45943	Stable
Tbc1d9b	0.181818	0.5	0.413337	-2.45943	Stable
Tcp11l1	0.181818	0.5	0.413337	-2.45943	Stable
Tecpr1	0.181818	0.5	0.413337	-2.45943	Stable
Tesc	0.181818	0.5	0.413337	-2.45943	Stable
Tiprl	0.181818	0.5	0.413337	-2.45943	Stable
Tpm4	0.181818	0.5	0.413337	-2.45943	Stable
Tprgl	0.181818	0.5	0.413337	-2.45943	Stable
Traf3	0.181818	0.5	0.413337	-2.45943	Stable
Tspan2	0.181818	0.5	0.413337	-2.45943	Stable
Ttc1	0.181818	0.5	0.413337	-2.45943	Stable
Txnl1	0.181818	0.5	0.413337	-2.45943	Stable
U2af1	0.181818	0.5	0.413337	-2.45943	Stable
Uba6	0.181818	0.5	0.413337	-2.45943	Stable
Ube2e3	0.181818	0.5	0.413337	-2.45943	Stable
Ubqln1	0.181818	0.5	0.413337	-2.45943	Stable
Uggt1	0.181818	0.5	0.413337	-2.45943	Stable
Vat1	0.181818	0.5	0.413337	-2.45943	Stable
Vbp1	0.181818	0.5	0.413337	-2.45943	Stable
Vdac3	0.181818	0.5	0.413337	-2.45943	Stable
Vps18	0.181818	0.5	0.413337	-2.45943	Stable
Vps25	0.181818	0.5	0.413337	-2.45943	Stable
Vsnl1	0.181818	0.5	0.413337	-2.45943	Stable
Wasf1	0.181818	0.5	0.413337	-2.45943	Stable
Wdr47	0.181818	0.5	0.413337	-2.45943	Stable
Zfr	0.181818	0.5	0.413337	-2.45943	Stable
Zyx	0.181818	0.5	0.413337	-2.45943	Stable
Acyp2	0.181818	0.5	0.413337	-2.45943	Stable
Adam10	0.181818	0.5	0.413337	-2.45943	Stable
Amdhd2	0.181818	0.5	0.413337	-2.45943	Stable
Armc1	0.181818	0.5	0.413337	-2.45943	Stable
Atp6v1d	0.181818	0.5	0.413337	-2.45943	Stable
Brinp2	0.181818	0.5	0.413337	-2.45943	Stable
C2cd2l	0.181818	0.5	0.413337	-2.45943	Stable
Cacna1c	0.181818	0.5	0.413337	-2.45943	Stable
Ces1d	0.181818	0.5	0.413337	-2.45943	Stable
Chil3	0.181818	0.5	0.413337	-2.45943	Stable
Col3a1	0.181818	0.5	0.413337	-2.45943	Stable
Crybb1	0.181818	0.5	0.413337	-2.45943	Stable
Dip2a	0.181818	0.5	0.413337	-2.45943	Stable
Dnajb12	0.181818	0.5	0.413337	-2.45943	Stable
Dnajc10	0.181818	0.5	0.413337	-2.45943	Stable
Ecpas	0.181818	0.5	0.413337	-2.45943	Stable
Elavl4	0.181818	0.5	0.413337	-2.45943	Stable
Enpep	0.181818	0.5	0.413337	-2.45943	Stable
Epn1	0.181818	0.5	0.413337	-2.45943	Stable
Fabp4	0.181818	0.5	0.413337	-2.45943	Stable
Fam177a2	0.181818	0.5	0.413337	-2.45943	Stable
Fkbp2	0.181818	0.5	0.413337	-2.45943	Stable
Flrt2	0.181818	0.5	0.413337	-2.45943	Stable
Fus	0.181818	0.5	0.413337	-2.45943	Stable
Gapvd1	0.181818	0.5	0.413337	-2.45943	Stable
Gart	0.181818	0.5	0.413337	-2.45943	Stable
Gclc	0.181818	0.5	0.413337	-2.45943	Stable
Gja1	0.181818	0.5	0.413337	-2.45943	Stable
Gpaa1	0.181818	0.5	0.413337	-2.45943	Stable
Hibadh	0.181818	0.5	0.413337	-2.45943	Stable
Hint1	0.181818	0.5	0.413337	-2.45943	Stable
Hsd11b1	0.181818	0.5	0.413337	-2.45943	Stable
Ilf3	0.181818	0.5	0.413337	-2.45943	Stable
Isca2	0.181818	0.5	0.413337	-2.45943	Stable
Kalrn	0.181818	0.5	0.413337	-2.45943	Stable
Kif1a	0.181818	0.5	0.413337	-2.45943	Stable
Lsm14a	0.181818	0.5	0.413337	-2.45943	Stable
Lxn	0.181818	0.5	0.413337	-2.45943	Stable
Madd	0.181818	0.5	0.413337	-2.45943	Stable
Mbp	0.181818	0.5	0.413337	-2.45943	Stable
Mrpl23	0.181818	0.5	0.413337	-2.45943	Stable
Naa15	0.181818	0.5	0.413337	-2.45943	Stable
Ncs1	0.181818	0.5	0.413337	-2.45943	Stable
ND2	0.181818	0.5	0.413337	-2.45943	Stable
Nhsl2	0.181818	0.5	0.413337	-2.45943	Stable
Nlgn2	0.181818	0.5	0.413337	-2.45943	Stable
Pank4	0.181818	0.5	0.413337	-2.45943	Stable
Pdxdc1	0.181818	0.5	0.413337	-2.45943	Stable
Pex5l	0.181818	0.5	0.413337	-2.45943	Stable
Pfas	0.181818	0.5	0.413337	-2.45943	Stable
Pih1d1	0.181818	0.5	0.413337	-2.45943	Stable
Ppp2r2a	0.181818	0.5	0.413337	-2.45943	Stable
Ppp5c	0.181818	0.5	0.413337	-2.45943	Stable
Prpsap2	0.181818	0.5	0.413337	-2.45943	Stable
Pspc1	0.181818	0.5	0.413337	-2.45943	Stable
Rab23	0.181818	0.5	0.413337	-2.45943	Stable
Rgs7bp	0.181818	0.5	0.413337	-2.45943	Stable
Rmdn3	0.181818	0.5	0.413337	-2.45943	Stable
Sbf1	0.181818	0.5	0.413337	-2.45943	Stable
Selenbp1	0.181818	0.5	0.413337	-2.45943	Stable
Serpina3b	0.181818	0.5	0.413337	-2.45943	Stable
Sh2b1	0.181818	0.5	0.413337	-2.45943	Stable
Slc30a3	0.181818	0.5	0.413337	-2.45943	Stable
Smap2	0.181818	0.5	0.413337	-2.45943	Stable
Smarce1	0.181818	0.5	0.413337	-2.45943	Stable
Snrnp40	0.181818	0.5	0.413337	-2.45943	Stable
Srpk2	0.181818	0.5	0.413337	-2.45943	Stable
Srsf3	0.181818	0.5	0.413337	-2.45943	Stable
Stx1a	0.181818	0.5	0.413337	-2.45943	Stable
Tmem94	0.181818	0.5	0.413337	-2.45943	Stable
Tomm34	0.181818	0.5	0.413337	-2.45943	Stable
Tra2b	0.181818	0.5	0.413337	-2.45943	Stable
Ttyh3	0.181818	0.5	0.413337	-2.45943	Stable
Ubxn7	0.181818	0.5	0.413337	-2.45943	Stable
Urod	0.181818	0.5	0.413337	-2.45943	Stable
Vars	0.181818	0.5	0.413337	-2.45943	Stable
Arhgap44	4.71449	0.500191	0.413337	2.2371	Stable
Vcan	0.00129387	0.500309	0.413337	-9.59409	Stable
Slc25a1	0.00145361	0.500347	0.413337	-9.42615	Stable
Nfasc	0.00239398	0.500572	0.413337	-8.70637	Stable
Srm	0.00365246	0.500873	0.413337	-8.09692	Stable
Mog	0.00374747	0.500896	0.413337	-8.05987	Stable
Rnpep	0.0039368	0.500941	0.413337	-7.98876	Stable
Nptn	0.00699262	0.50101	0.413337	-7.15995	Stable
Rida	0.0167353	0.501561	0.413337	-5.90096	Stable
Acsl6	0.00724111	0.501664	0.413337	-7.10957	Stable
Birc6	1.82324	0.502046	0.413352	0.866507	Stable
Ubp1	0.662943	0.502384	0.413365	-0.593043	Stable
Slc25a12	0.026812	0.502739	0.413379	-5.22098	Stable
Dctn1	0.0131199	0.50414	0.413434	-6.2521	Stable
Serpina1a	0.8858	0.504851	0.413462	-0.174947	Stable
Rabggta	0.0201916	0.504858	0.413462	-5.6301	Stable
Gdi2	0.11434	0.504912	0.413464	-3.12859	Stable
U2af2	0.0249751	0.506021	0.413507	-5.32336	Stable
Prps1	0.0251756	0.50607	0.413509	-5.31183	Stable
Map2k4	4.42612	0.506154	0.413513	2.14604	Stable
Eif3k	0.153868	0.506436	0.413524	-2.70024	Stable
Eloc	2.14979	0.506502	0.413526	1.1042	Stable
Apex1	4.39543	0.506843	0.413539	2.13601	Stable
C1qa	1.05726	0.507378	0.41356	0.0803259	Stable
Ndufa9	0.211608	0.507779	0.413576	-2.24054	Stable
Atp1a1	0.0353072	0.508548	0.413605	-4.82389	Stable
Smap1	0.0354896	0.508592	0.413607	-4.81646	Stable
Actr2	0.830869	0.509435	0.413639	-0.267308	Stable
Pitpnc1	0.0398615	0.509669	0.413648	-4.64886	Stable
Pde10a	0.0407302	0.509883	0.413656	-4.61776	Stable
Camk1	0.0428244	0.5104	0.413676	-4.54542	Stable
Slc25a23	0.624285	0.51051	0.41368	-0.679723	Stable
Cse1l	1.86088	0.510688	0.413687	0.895984	Stable
Nrcam	0.0462978	0.511261	0.413709	-4.43291	Stable
Chd4	0.0404958	0.511521	0.413719	-4.62608	Stable
Snca	0.0473495	0.511522	0.413719	-4.40051	Stable
Ppp1r21	0.0474137	0.511538	0.41372	-4.39855	Stable
Tln2	0.041913	0.511879	0.413733	-4.57646	Stable
Grin1	1.91179	0.512021	0.413738	0.934921	Stable
Bsn	3.30127	0.512808	0.413768	1.72302	Stable
C4bp	1.13762	0.513162	0.413781	0.18602	Stable
Arhgap1	0.100521	0.51322	0.413783	-3.31443	Stable
Gmps	0.220659	0.513637	0.413799	-2.18011	Stable
Dmd	0.0569996	0.513929	0.41381	-4.1329	Stable
Usp9x	0.0598395	0.514641	0.413837	-4.06276	Stable
Vcam1	2.04193	0.514962	0.413849	1.02993	Stable
Pdzd8	1.19632	0.515052	0.413853	0.258599	Stable
Tanc2	0.45136	0.51513	0.413856	-1.14765	Stable
Bckdk	0.065186	0.515988	0.413908	-3.93929	Stable
Lrp1	0.729556	0.516263	0.413925	-0.45491	Stable
Coro1a	0.507596	0.516278	0.413926	-0.978248	Stable
Aldh6a1	0.456389	0.516936	0.413966	-1.13166	Stable
Syngap1	4.518	0.517683	0.414011	2.17568	Stable
Arhgef7	2.22151	0.517737	0.414014	1.15154	Stable
C9	1.69977	0.517829	0.41402	0.765338	Stable
Pgrmc1	0.0943653	0.518634	0.414069	-3.4056	Stable
Pepd	2.7002	0.519204	0.414103	1.43307	Stable
Fcna	0.558898	0.520096	0.414157	-0.839342	Stable
Sema7a	0.0832112	0.520581	0.414186	-3.58708	Stable
Hnrnph1	0.0832824	0.520599	0.414187	-3.58584	Stable
Tpd52l2	0.538406	0.520686	0.414192	-0.893235	Stable
Stxbp5l	0.0841252	0.520816	0.4142	-3.57132	Stable
Hbb-b2	0.518948	0.521007	0.414211	-0.946337	Stable
Pcyox1	0.196577	0.521593	0.414246	-2.34684	Stable
Armc8	1.837	0.521744	0.414255	0.87735	Stable
Sfxn1	3.82684	0.522038	0.414273	1.93615	Stable
Clec11a	0.357148	0.522295	0.414288	-1.4854	Stable
Serpina3m	1.1537	0.522663	0.41431	0.206272	Stable
Gpd1	0.0774716	0.522808	0.414319	-3.69019	Stable
Anpep	0.0996417	0.524844	0.414492	-3.32711	Stable
Rack1	0.555671	0.52487	0.414494	-0.847697	Stable
Adipoq	1.17523	0.524982	0.414504	0.232938	Stable
Acot2	0.265026	0.525014	0.414506	-1.9158	Stable
Scrn1	3.24411	0.525122	0.414515	1.69782	Stable
Rab18	0.101434	0.525314	0.414532	-3.30139	Stable
Immt	3.6846	0.525461	0.414544	1.88151	Stable
Cap2	0.24593	0.526193	0.414672	-2.02368	Stable
Proc	0.122553	0.527618	0.414919	-3.02852	Stable
Tpp2	3.65843	0.527647	0.414924	1.87122	Stable
Ckm	0.779812	0.527807	0.414951	-0.358801	Stable
Agt	1.13921	0.527861	0.414961	0.188037	Stable
Pgam2	0.227278	0.528393	0.415053	-2.13747	Stable
Rtn4	0.116624	0.529334	0.415215	-3.10007	Stable
Ptk2b	1.83945	0.529398	0.415226	0.879277	Stable
Ap3b2	0.12143	0.530621	0.415436	-3.0418	Stable
Hba	0.571509	0.53082	0.415471	-0.807152	Stable
Kifbp	0.395793	0.531321	0.415557	-1.33718	Stable
Acly	0.142533	0.532263	0.415718	-2.81064	Stable
Glul	0.103086	0.533359	0.415904	-3.27809	Stable
Metap2	1.47281	0.533662	0.415956	0.558574	Stable
Ace	1.76508	0.533891	0.415995	0.819732	Stable
Psmc1	0.134821	0.534247	0.416055	-2.89089	Stable
Rrm2b	0.600067	0.535093	0.416199	-0.736805	Stable
Hdhd3	2.05859	0.535315	0.416237	1.04166	Stable
Clasp2	0.162846	0.535938	0.416342	-2.61842	Stable
Trf	0.950616	0.536104	0.41637	-0.0730649	Stable
Ephb6	0.317512	0.536121	0.416373	-1.65512	Stable
Mta2	0.607397	0.536513	0.416439	-0.719288	Stable
Gabbr2	1.87164	0.536936	0.41651	0.904304	Stable
Gria2	0.729633	0.537635	0.416628	-0.454757	Stable
Sv2b	0.115523	0.537642	0.416629	-3.11374	Stable
Psmc4	0.148136	0.537914	0.416675	-2.755	Stable
Alb	0.937026	0.538203	0.416723	-0.0938396	Stable
Slc30a1	0.119851	0.538314	0.416742	-3.06069	Stable
C1s1	0.558285	0.538829	0.416829	-0.840927	Stable
Ppp3ca	0.152064	0.539007	0.416858	-2.71725	Stable
Tcea1	0.1533	0.539353	0.416916	-2.70557	Stable
Pgam1	0.149319	0.540386	0.417089	-2.74353	Stable
Atp1b3	0.158538	0.540823	0.417162	-2.6571	Stable
Atp6v1c1	3.32502	0.540837	0.417164	1.73336	Stable
Relch	0.712743	0.541421	0.417261	-0.488546	Stable
Copb2	1.20387	0.541757	0.417317	0.267674	Stable
Ndufv1	0.885578	0.54191	0.417342	-0.175308	Stable
Acadvl	0.164923	0.54263	0.417462	-2.60013	Stable
Ywhaq	0.13843	0.542638	0.417463	-2.85277	Stable
Sipa1l1	0.13938	0.542832	0.417495	-2.84291	Stable
Blvrb	0.302246	0.543717	0.417699	-1.72621	Stable
Crym	3.24255	0.544622	0.417906	1.69713	Stable
Rdx	0.282923	0.544726	0.41793	-1.82152	Stable
Atp8a1	0.15052	0.545598	0.418129	-2.73197	Stable
Ppa2	0.482048	0.547152	0.418483	-1.05275	Stable
Snap91	1.46766	0.547324	0.418522	0.553515	Stable
Ppa1	1.72023	0.54793	0.41866	0.782604	Stable
Rab31	0.184858	0.548375	0.418761	-2.43551	Stable
Nampt	0.164033	0.548619	0.418816	-2.60794	Stable
Vps35	1.54226	0.548707	0.418836	0.625041	Stable
Psmc5	0.187756	0.549224	0.418953	-2.41307	Stable
Fap	1.9529	0.549229	0.418954	0.965615	Stable
Hagh	0.770337	0.54928	0.418966	-0.376438	Stable
Ptprn2	2.8603	0.549637	0.419046	1.51617	Stable
Asap1	0.194208	0.551128	0.419426	-2.36432	Stable
Arpc2	1.80655	0.551217	0.419449	0.853241	Stable
Serpina3g	1.72134	0.551896	0.419621	0.783536	Stable
Uba1	1.80475	0.55234	0.419734	0.851803	Stable
Hnrnpd	1.6226	0.552597	0.419799	0.698311	Stable
Pebp1	1.41965	0.552723	0.419831	0.505534	Stable
Tpi1	2.03877	0.554173	0.420376	1.0277	Stable
Adprh	0.301527	0.556578	0.421275	-1.72964	Stable
Ighv3-6	2.21329	0.557259	0.42153	1.14619	Stable
Itpr1	0.261158	0.560427	0.422707	-1.937	Stable
Eif5	0.194737	0.560676	0.4228	-2.3604	Stable
Vwf	1.88837	0.561442	0.423083	0.917141	Stable
Mb	0.332199	0.561899	0.423252	-1.58988	Stable
Gp1ba	0.784532	0.562738	0.423562	-0.350096	Stable
Hpcal1	0.595394	0.563916	0.423996	-0.748083	Stable
Akr1a1	0.550215	0.564913	0.424363	-0.861933	Stable
Sort1	2.01088	0.565019	0.424403	1.00783	Stable
Blmh	0.630548	0.565261	0.424491	-0.665322	Stable
Mpc2	0.716167	0.565656	0.424636	-0.481632	Stable
Copb1	0.328646	0.566899	0.425092	-1.60539	Stable
Obp1b	0.719761	0.568492	0.425675	-0.47441	Stable
Abhd12	0.25047	0.568571	0.425704	-1.99729	Stable
Ncan	0.250996	0.568742	0.425767	-1.99426	Stable
Slc12a2	2.20874	0.568904	0.425826	1.14322	Stable
Bpgm	0.219526	0.568968	0.425849	-2.18754	Stable
Bche	0.766869	0.569994	0.426223	-0.382948	Stable
Tst	2.79461	0.570192	0.426295	1.48265	Stable
Vat1l	0.214375	0.570544	0.426424	-2.22179	Stable
Acaca	0.375985	0.570912	0.426557	-1.41125	Stable
Tenm2	0.223651	0.571349	0.426716	-2.16068	Stable
Xdh	1.47049	0.571559	0.426793	0.556298	Stable
Cdh5	2.14814	0.571567	0.426796	1.10309	Stable
Coro1c	0.265494	0.573512	0.427501	-1.91325	Stable
Rpl7a	1.73191	0.573536	0.42751	0.792367	Stable
Ptgds	0.251335	0.575036	0.428052	-1.99231	Stable
Aldh7a1	0.273397	0.576163	0.428458	-1.87093	Stable
Reep2	2.70541	0.576582	0.42861	1.43585	Stable
Adgrl1	0.27534	0.576821	0.428695	-1.86071	Stable
Sacm1l	2.69642	0.577256	0.428852	1.43104	Stable
Huwe1	1.81576	0.577597	0.428974	0.86057	Stable
Psmc3	0.348905	0.577743	0.429027	-1.51909	Stable
Vdac1	2.61236	0.58062	0.430058	1.38535	Stable
Syne1	0.576647	0.580947	0.430175	-0.794239	Stable
Prdx6	1.8317	0.581787	0.430475	0.87318	Stable
Ddb1	1.52136	0.583509	0.431088	0.605364	Stable
Dpysl5	1.73779	0.58405	0.431281	0.797256	Stable
Atp9a	0.296793	0.584234	0.431346	-1.75247	Stable
Egfr	0.906536	0.584296	0.431368	-0.141563	Stable
Chit1	0.300464	0.585532	0.431806	-1.73473	Stable
Srr	0.300569	0.58557	0.43182	-1.73423	Stable
Prdm16	0.303475	0.586603	0.432186	-1.72035	Stable
Fntb	0.304	0.586791	0.432252	-1.71786	Stable
Exoc3	0.759398	0.587155	0.432381	-0.397072	Stable
Gnl1	0.746396	0.587647	0.432554	-0.421987	Stable
Exoc1	0.308727	0.588486	0.43285	-1.6956	Stable
Tpm3	1.25365	0.588492	0.432852	0.326139	Stable
Rac1	0.309108	0.588623	0.432899	-1.69382	Stable
Ephx2	0.311665	0.589547	0.433224	-1.68193	Stable
Dnaja2	0.806203	0.591818	0.434021	-0.310784	Stable
Gnpda2	1.41892	0.592009	0.434089	0.504798	Stable
Pdia6	0.621399	0.592218	0.434162	-0.686408	Stable
Cand1	0.631804	0.592279	0.434183	-0.662451	Stable
Dync1h1	0.678968	0.592552	0.434279	-0.558584	Stable
Mrpl18	0.465846	0.593076	0.434462	-1.10207	Stable
Lrrc7	0.322076	0.593354	0.434559	-1.63453	Stable
Kcnab2	1.69558	0.593611	0.434649	0.761782	Stable
Ncam2	2.49102	0.594364	0.434912	1.31674	Stable
Procr	1.60739	0.596243	0.435566	0.684717	Stable
Glod4	0.291002	0.59828	0.436273	-1.7809	Stable
Bcl2l13	0.637759	0.599485	0.43669	-0.648917	Stable
Jcad	0.797641	0.599664	0.436752	-0.326189	Stable
Cfp	0.77725	0.600031	0.436879	-0.363548	Stable
Hrg	1.16748	0.601023	0.437221	0.223401	Stable
Plp1	0.286139	0.601301	0.437317	-1.80521	Stable
Ranbp1	0.806847	0.601781	0.437483	-0.309633	Stable
Gpd1l	0.697598	0.602073	0.437583	-0.519532	Stable
Atp2b1	1.15207	0.603061	0.437923	0.204234	Stable
Nefl	2.02794	0.603728	0.438152	1.02001	Stable
Atp6v1e1	1.71499	0.603798	0.438176	0.778196	Stable
Dzank1	0.353006	0.605113	0.438627	-1.50223	Stable
Afm	1.12009	0.605331	0.438701	0.163609	Stable
Ndufs1	1.71932	0.605579	0.438786	0.78184	Stable
Dnajc6	1.4147	0.606505	0.439103	0.500494	Stable
Thbs1	0.556985	0.606633	0.439146	-0.844289	Stable
Rras	0.579793	0.608062	0.439634	-0.786391	Stable
Samm50	0.362367	0.60881	0.439888	-1.46448	Stable
Zswim8	0.362384	0.608817	0.439891	-1.46441	Stable
Acp1	2.34527	0.608864	0.439907	1.22976	Stable
Psma5	0.51367	0.609012	0.439957	-0.961086	Stable
Napb	0.307569	0.610015	0.440362	-1.70102	Stable
Ap3b1	0.370058	0.611897	0.441122	-1.43418	Stable
Nt5c	2.31703	0.611945	0.441141	1.21228	Stable
Itgam	2.31278	0.612417	0.441331	1.20963	Stable
Strn	1.64594	0.612876	0.441516	0.718916	Stable
Pcbp3	0.37539	0.614065	0.441994	-1.41354	Stable
Napsa	0.334528	0.614118	0.442015	-1.5798	Stable
Glcci1	0.377267	0.614833	0.442302	-1.40634	Stable
Tuba4a	0.377839	0.615067	0.442396	-1.40416	Stable
Coro2b	1.60496	0.616017	0.442777	0.682534	Stable
Ces2e	1.64798	0.617603	0.443411	0.720702	Stable
Lzts3	0.384423	0.617787	0.443485	-1.37923	Stable
Rogdi	0.331515	0.617869	0.443518	-1.59285	Stable
Cox4i1	0.384803	0.617945	0.443548	-1.37781	Stable
Mertk	0.643941	0.618012	0.443575	-0.635	Stable
Ctsc	0.813985	0.618938	0.443944	-0.296926	Stable
Gdi1	0.392577	0.621202	0.444846	-1.34895	Stable
Crmp1	0.339489	0.621771	0.445072	-1.55856	Stable
Arpc5l	0.395747	0.622545	0.445379	-1.33735	Stable
Acsbg1	0.353134	0.622641	0.445417	-1.50171	Stable
Tfrc	1.56104	0.622732	0.445454	0.642512	Stable
Mmp2	0.650642	0.626258	0.446849	-0.620064	Stable
Strap	0.343796	0.626273	0.446855	-1.54037	Stable
Aldh1a1	0.404915	0.626472	0.446933	-1.30431	Stable
Cd44	0.955315	0.626964	0.447127	-0.0659518	Stable
Sgip1	0.840252	0.629789	0.448239	-0.251106	Stable
Slc25a40	0.415143	0.630936	0.448689	-1.26832	Stable
Mydgf	0.373903	0.631678	0.448979	-1.41926	Stable
Mat2a	0.418204	0.632288	0.449218	-1.25772	Stable
Pi16	1.21328	0.633651	0.449751	0.278915	Stable
Lum	0.888124	0.63487	0.450227	-0.171167	Stable
Dync1li1	2.1296	0.635073	0.450306	1.09058	Stable
Cbr3	0.425772	0.635666	0.450537	-1.23185	Stable
Hyou1	0.662362	0.635817	0.450596	-0.594307	Stable
Dctn2	0.691873	0.637416	0.451218	-0.531421	Stable
Dnm2	0.382861	0.638969	0.45182	-1.38511	Stable
Anxa6	2.33403	0.6399	0.452181	1.22282	Stable
Homer2	2.08573	0.641257	0.452706	1.06055	Stable
C8g	1.21018	0.642074	0.453021	0.275226	Stable
Sncg	0.453503	0.643009	0.453382	-1.14082	Stable
Sparcl1	0.706752	0.643371	0.453521	-0.500724	Stable
Tom1l2	0.48702	0.64386	0.45371	-1.03795	Stable
Aldh2	0.452475	0.647973	0.455289	-1.14409	Stable
Cadps	1.39602	0.649273	0.455786	0.481317	Stable
Sdhaf2	2.0299	0.649618	0.455917	1.02141	Stable
Dmxl2	0.699666	0.649917	0.456031	-0.515261	Stable
Igfals	1.17043	0.650209	0.456143	0.227034	Stable
Arg1	2.02088	0.651023	0.456453	1.01498	Stable
Ssb	1.46733	0.651346	0.456576	0.553192	Stable
Psmd7	0.459773	0.651443	0.456613	-1.12101	Stable
Bcan	1.4602	0.651688	0.456707	0.546169	Stable
Ctsa	0.39165	0.651719	0.456718	-1.35236	Stable
Stip1	0.739109	0.65501	0.457968	-0.436141	Stable
Fga	0.905451	0.656133	0.458394	-0.143292	Stable
Fbxo45	0.669384	0.657162	0.458783	-0.579095	Stable
Wdr18	1.53733	0.65738	0.458865	0.620429	Stable
Actn2	2.0421	0.65743	0.458884	1.03006	Stable
Cela1	1.57144	0.658522	0.459296	0.652083	Stable
Serpinb1a	1.3232	0.660935	0.460204	0.404033	Stable
Gpd2	2.03348	0.661586	0.460449	1.02395	Stable
Tenm4	1.69462	0.663314	0.461097	0.760959	Stable
Atox1	1.94552	0.663408	0.461132	0.960156	Stable
Idh3a	1.55342	0.664225	0.461438	0.635451	Stable
Trappc12	1.9405	0.664276	0.461458	0.956426	Stable
Gria1	0.423521	0.664828	0.461664	-1.23949	Stable
Serpina3n	1.08824	0.665003	0.461729	0.122003	Stable
Nefh	0.761833	0.666341	0.462229	-0.392454	Stable
A2m	0.855425	0.670001	0.463591	-0.225287	Stable
Ezr	1.62218	0.671351	0.464091	0.697933	Stable
Dnajc5	0.816398	0.671764	0.464244	-0.292656	Stable
Farsb	1.89674	0.672083	0.464362	0.92352	Stable
Dpysl2	0.546432	0.672089	0.464365	-0.871885	Stable
Anks1b	0.501591	0.672223	0.464414	-0.995416	Stable
Ldha	0.921941	0.672244	0.464422	-0.117253	Stable
Rbm8a	1.56047	0.674417	0.465225	0.641979	Stable
Pgd	0.468781	0.674821	0.465374	-1.09301	Stable
Cir1	1.50401	0.675122	0.465485	0.588812	Stable
Pitpnm2	0.509019	0.676074	0.465835	-0.974208	Stable
Lyve1	1.60178	0.676209	0.465885	0.679679	Stable
Pck2	1.44323	0.67829	0.46665	0.529301	Stable
Hspa4	1.60915	0.678698	0.466799	0.6863	Stable
Cyrib	1.28843	0.679077	0.466938	0.365616	Stable
Fahd2a	0.515659	0.679558	0.467115	-0.95551	Stable
Rap2b	0.474126	0.680001	0.467277	-1.07666	Stable
Slc8a1	0.517274	0.680411	0.467427	-0.950999	Stable
Oscp1	0.643553	0.68168	0.467891	-0.635868	Stable
Rab3gap2	0.519854	0.681778	0.467927	-0.943821	Stable
Ubxn1	1.41264	0.682127	0.468054	0.498399	Stable
Itih3	1.05086	0.68288	0.468329	0.071564	Stable
Cacna2d2	0.48705	0.683581	0.468584	-1.03786	Stable
Lactb2	1.53676	0.683841	0.468679	0.619891	Stable
Ptprg	0.871057	0.684713	0.468996	-0.199161	Stable
Cycs	0.466696	0.684932	0.469076	-1.09944	Stable
Actr1b	0.525821	0.684963	0.469087	-0.927357	Stable
Marcks	0.528717	0.68652	0.469653	-0.919433	Stable
Amy2a3	1.92811	0.68666	0.469703	0.947191	Stable
Oga	1.81909	0.687085	0.469858	0.863215	Stable
Ank2	1.14008	0.688955	0.470535	0.189137	Stable
Mmrn1	0.53441	0.689602	0.470768	-0.903981	Stable
Mical3	1.80367	0.690252	0.471003	0.850937	Stable
Slc25a11	1.47353	0.690582	0.471122	0.559275	Stable
Mgst3	1.29396	0.690761	0.471187	0.371795	Stable
Loxl1	0.54124	0.693336	0.472114	-0.885659	Stable
Rps23	0.511304	0.693524	0.472182	-0.967746	Stable
Nudt16	1.8003	0.693634	0.472221	0.848238	Stable
Arhgap31	0.541956	0.69373	0.472256	-0.883753	Stable
Adssl1	1.31033	0.694472	0.472522	0.38993	Stable
Pdia4	0.830678	0.695648	0.472944	-0.267639	Stable
Dynlrb1	0.671913	0.697609	0.473646	-0.573654	Stable
Apeh	0.515164	0.697817	0.47372	-0.956896	Stable
Afp	0.849162	0.701419	0.475004	-0.235888	Stable
Bcap29	1.48396	0.701612	0.475072	0.56945	Stable
Shisa9	0.560542	0.704104	0.475956	-0.835107	Stable
Alcam	0.869361	0.704371	0.476051	-0.201972	Stable
Cbr4	1.45212	0.704783	0.476197	0.538165	Stable
Sirt5	1.43601	0.705832	0.476568	0.522065	Stable
Dpysl4	1.39224	0.706075	0.476654	0.477411	Stable
Itih1	0.838349	0.706149	0.47668	-0.254377	Stable
Tln1	1.57605	0.707154	0.477035	0.656314	Stable
Slc8a2	0.519291	0.707253	0.47707	-0.945385	Stable
Flt4	1.26718	0.708626	0.477553	0.341618	Stable
Psmb1	1.52629	0.708667	0.477568	0.610033	Stable
Cpn1	1.07745	0.709028	0.477695	0.107624	Stable
Sparc	1.47632	0.709803	0.477968	0.562002	Stable
Snap25	1.68634	0.710283	0.478136	0.753897	Stable
Magi2	0.57227	0.7108	0.478318	-0.805231	Stable
Nceh1	1.24288	0.711443	0.478543	0.313684	Stable
Dlgap4	0.573554	0.71154	0.478577	-0.801999	Stable
Ptprs	0.575398	0.712605	0.478951	-0.797367	Stable
Myo6	0.654172	0.712914	0.479059	-0.612258	Stable
Sfpq	0.722085	0.713228	0.479169	-0.46976	Stable
Gpr37l1	1.47727	0.71349	0.47926	0.562931	Stable
Rgs14	0.580393	0.715504	0.479964	-0.784899	Stable
Lrch2	0.580446	0.715535	0.479975	-0.784766	Stable
Scamp3	1.45759	0.716681	0.480374	0.543588	Stable
Arhgap32	0.57362	0.716817	0.480422	-0.801832	Stable
Vcp	0.513173	0.717627	0.480703	-0.962482	Stable
Usp14	1.60107	0.718157	0.480888	0.679039	Stable
Xpnpep1	1.67947	0.718347	0.480954	0.74801	Stable
Plec	0.549589	0.719615	0.481394	-0.863576	Stable
Ndufb8	1.67269	0.720024	0.481536	0.742174	Stable
Pygm	0.667589	0.72011	0.481566	-0.582968	Stable
Cpt2	1.67107	0.720428	0.481676	0.740773	Stable
Cdh2	0.56323	0.720897	0.481839	-0.828204	Stable
Vasn	0.522434	0.7209	0.481839	-0.936678	Stable
H2-D1	0.857008	0.722149	0.482272	-0.222619	Stable
Mtx1	1.65978	0.723262	0.482656	0.730995	Stable
Kif21a	1.13322	0.724411	0.483053	0.180424	Stable
Fnta	0.596778	0.725155	0.483309	-0.744733	Stable
Nefm	0.761501	0.725367	0.483382	-0.393082	Stable
Ago2	0.598688	0.726294	0.483701	-0.740125	Stable
Mug2	1.13485	0.727142	0.483993	0.182502	Stable
Nans	1.64176	0.72788	0.484246	0.715247	Stable
Pgk1	0.751621	0.727906	0.484255	-0.411924	Stable
Padi2	0.602346	0.728484	0.484453	-0.731335	Stable
St13	0.602468	0.728557	0.484478	-0.731043	Stable
Prepl	0.60283	0.728774	0.484552	-0.730177	Stable
Dbi	0.604721	0.729911	0.484941	-0.725658	Stable
Rtn3	0.605134	0.730159	0.485026	-0.724674	Stable
Ube3c	0.605137	0.730161	0.485027	-0.724666	Stable
Ywhae	1.401	0.730431	0.48512	0.486459	Stable
Ak1	0.67115	0.730564	0.485165	-0.575292	Stable
F7	0.913984	0.730947	0.485296	-0.129759	Stable
Fam20c	0.539343	0.731256	0.485402	-0.890724	Stable
Ganab	0.607457	0.731559	0.485505	-0.719147	Stable
Gnb5	0.686212	0.732168	0.485713	-0.543274	Stable
Abi2	0.745864	0.732309	0.485761	-0.423016	Stable
Pgm3	1.62294	0.732831	0.485939	0.698614	Stable
Hspd1	0.689164	0.732946	0.485978	-0.537081	Stable
Map1a	0.648161	0.733753	0.486253	-0.625576	Stable
Serpina3c	0.611271	0.733868	0.486292	-0.710117	Stable
Fabp7	0.613251	0.735071	0.486701	-0.705451	Stable
Pm20d1	0.613507	0.735227	0.486754	-0.704848	Stable
Nprl3	1.50254	0.735253	0.486763	0.587408	Stable
Psmb9	0.614831	0.736033	0.487028	-0.701739	Stable
Ctnnd2	0.582468	0.736547	0.487203	-0.77975	Stable
Aldoa	0.726627	0.738275	0.487788	-0.460712	Stable
Sell	1.31075	0.740347	0.488488	0.390392	Stable
Eea1	1.47676	0.7411	0.488742	0.562435	Stable
Nrxn2	0.692642	0.741429	0.488853	-0.529817	Stable
C1qbp	0.608212	0.74594	0.490369	-0.717354	Stable
Fgl1	0.605894	0.748091	0.491089	-0.722862	Stable
Abl2	1.56759	0.748185	0.49112	0.648546	Stable
Nomo1	0.797769	0.748282	0.491152	-0.325957	Stable
Tnc	1.53802	0.748953	0.491376	0.621078	Stable
Pdha1	1.228	0.74923	0.491469	0.296307	Stable
Gldc	0.720314	0.750436	0.491871	-0.473303	Stable
Abhd14b	0.638285	0.75053	0.491902	-0.647728	Stable
Apoa1	0.973097	0.750564	0.491913	-0.0393452	Stable
Timm17a	0.638718	0.750801	0.491992	-0.646749	Stable
Ndufs3	0.63892	0.750928	0.492035	-0.646293	Stable
Dock3	0.585593	0.751735	0.492303	-0.77203	Stable
Sptbn1	0.732984	0.751934	0.492369	-0.448146	Stable
Lmod1	0.946956	0.752182	0.492451	-0.0786302	Stable
Atp1a3	0.767482	0.752693	0.492621	-0.381794	Stable
Ubqln4	0.643327	0.753698	0.492955	-0.636375	Stable
Add2	1.09782	0.754408	0.49319	0.134641	Stable
Alg2	1.36794	0.755932	0.493695	0.452	Stable
Hk1	0.605911	0.756298	0.493816	-0.722823	Stable
Sirpa	0.705998	0.757026	0.494056	-0.502265	Stable
Dnal1	1.53752	0.757049	0.494064	0.620608	Stable
Srgap2	0.650063	0.758084	0.494405	-0.621349	Stable
F2	1.06954	0.758453	0.494527	0.0969931	Stable
Ap2m1	0.700354	0.758562	0.494563	-0.513843	Stable
Ank3	1.53127	0.758941	0.494687	0.61473	Stable
Kctd12	0.652786	0.759688	0.494934	-0.615317	Stable
Slc9a3r2	0.658297	0.763206	0.496089	-0.603189	Stable
Timm44	0.641225	0.76339	0.496149	-0.641097	Stable
Adcy8	1.51627	0.76355	0.496201	0.600528	Stable
Txnrd1	1.18014	0.763701	0.496251	0.238959	Stable
U2surp	0.602544	0.767418	0.497464	-0.730862	Stable
Rgs9	1.5738	0.768349	0.497768	0.654251	Stable
Ube2l3	0.668185	0.769567	0.498164	-0.581681	Stable
Fbln1	1.28537	0.76993	0.498281	0.362181	Stable
Bag6	0.670879	0.771312	0.49873	-0.575875	Stable
Nf1	1.51097	0.771764	0.498876	0.595478	Stable
App	0.671579	0.771765	0.498877	-0.57437	Stable
Stx7	0.898385	0.772606	0.499149	-0.154595	Stable
Aldh1l1	0.675263	0.774159	0.499651	-0.566478	Stable
Ptpn11	1.43183	0.774689	0.499822	0.517864	Stable
Hnrnpul2	1.50338	0.77544	0.500064	0.588213	Stable
L1cam	1.33357	0.777304	0.500664	0.415289	Stable
Nos1	0.615073	0.777589	0.500756	-0.70117	Stable
Cyp46a1	0.690705	0.778856	0.501163	-0.533858	Stable
Rab10	0.682496	0.778882	0.501171	-0.551108	Stable
Calr	0.869416	0.779396	0.501336	-0.201882	Stable
Rims1	0.683906	0.779807	0.501468	-0.54813	Stable
Pgls	0.684699	0.780327	0.501635	-0.546458	Stable
Tcp1	0.752914	0.78091	0.501821	-0.409443	Stable
Ttr	1.08031	0.781436	0.50199	0.111445	Stable
Angptl3	0.654296	0.781532	0.50202	-0.611985	Stable
Cdh1	0.921323	0.781643	0.502056	-0.118222	Stable
Pgm2l1	1.31714	0.782104	0.502203	0.397413	Stable
Atxn10	0.927933	0.784454	0.502953	-0.107908	Stable
Mup3	1.1409	0.785062	0.503147	0.190168	Stable
Gpx1	0.811533	0.787472	0.503913	-0.301279	Stable
Hc	1.14771	0.788295	0.504174	0.198763	Stable
Pygb	1.42789	0.789549	0.504572	0.513885	Stable
Palm	1.12282	0.793065	0.505682	0.167129	Stable
Nid1	1.03256	0.79369	0.505879	0.0462247	Stable
A1bg	1.07135	0.796367	0.506721	0.0994322	Stable
Gda	0.772848	0.796619	0.5068	-0.371743	Stable
Lgalsl	0.946926	0.797304	0.507015	-0.0786758	Stable
Dpp6	0.658136	0.797803	0.507172	-0.603542	Stable
Bdh1	0.72307	0.799228	0.507617	-0.467793	Stable
Cyld	0.713172	0.799245	0.507623	-0.487678	Stable
Hdac4	0.713671	0.799581	0.507728	-0.486668	Stable
Slc1a2	1.44982	0.799784	0.507791	0.535875	Stable
Hgs	0.654895	0.799837	0.507808	-0.610664	Stable
Myh14	0.698552	0.800228	0.50793	-0.51756	Stable
Gnb4	0.696847	0.801738	0.508401	-0.521087	Stable
Apof	1.04513	0.80224	0.508557	0.0636837	Stable
Myorg	0.71867	0.802947	0.508778	-0.476598	Stable
Rpl10a	0.704034	0.803917	0.50908	-0.506282	Stable
Myo1d	1.30228	0.804321	0.509205	0.381042	Stable
Macf1	0.730288	0.806662	0.509931	-0.453462	Stable
Psmb4	1.19554	0.807852	0.5103	0.257657	Stable
Igf1	0.718238	0.80873	0.510571	-0.477466	Stable
Adgrl2	1.07333	0.808846	0.510607	0.102099	Stable
Lifr	0.960401	0.808891	0.510621	-0.0582911	Stable
Nme2	1.161	0.808972	0.510646	0.215373	Stable
Gps1	1.38348	0.809047	0.510669	0.4683	Stable
Ahsg	0.964426	0.810106	0.510996	-0.0522576	Stable
Ppp1r7	0.730873	0.811434	0.511405	-0.452307	Stable
Cntn1	0.772529	0.813029	0.511896	-0.372339	Stable
Fam136a	0.733053	0.813048	0.511902	-0.448011	Stable
C2	1.34336	0.813219	0.511954	0.425848	Stable
Mvb12a	0.734621	0.81421	0.512258	-0.444929	Stable
Atp2a2	1.29116	0.814577	0.512371	0.368669	Stable
Aco2	0.774487	0.816654	0.513007	-0.368686	Stable
H6pd	0.693853	0.817533	0.513276	-0.527299	Stable
B2m	0.929193	0.817767	0.513347	-0.10595	Stable
Nucb1	0.848515	0.818327	0.513519	-0.236988	Stable
Mup20	0.733014	0.818541	0.513584	-0.448087	Stable
Man2b1	1.12097	0.81955	0.513892	0.164744	Stable
Surf6	1.09842	0.820616	0.514216	0.135435	Stable
Haghl	0.745179	0.822029	0.514646	-0.424342	Stable
Stk39	1.41758	0.823087	0.514967	0.503431	Stable
Ap5b1	1.26709	0.82321	0.515005	0.341514	Stable
Mug1	0.953627	0.824515	0.5154	-0.0685037	Stable
Uba2	1.15407	0.82598	0.515844	0.206728	Stable
Scn8a	0.751251	0.826525	0.516009	-0.412633	Stable
Ivd	1.10986	0.827517	0.516308	0.150383	Stable
Slc4a4	1.10092	0.828302	0.516545	0.138712	Stable
Actr3	0.760867	0.828628	0.516643	-0.394284	Stable
Slc7a5	1.25312	0.828798	0.516694	0.325521	Stable
Dpp10	0.747173	0.830196	0.517115	-0.420485	Stable
Omg	1.32919	0.83033	0.517156	0.410547	Stable
Wipi2	0.757106	0.830858	0.517314	-0.401434	Stable
Cacna1e	1.32626	0.831526	0.517515	0.407368	Stable
Serpine2	1.2497	0.831769	0.517588	0.321581	Stable
Akr1b3	0.759959	0.832969	0.517948	-0.396006	Stable
Rbp4	1.13295	0.833069	0.517978	0.18009	Stable
Gatad2b	0.760239	0.833176	0.51801	-0.395475	Stable
Pdk3	0.76128	0.833945	0.51824	-0.393501	Stable
Ggct	0.739467	0.834239	0.518328	-0.435442	Stable
Ube3a	0.76232	0.834714	0.51847	-0.391531	Stable
Matn4	0.764544	0.836358	0.518962	-0.387328	Stable
Azgp1	0.965508	0.838119	0.519487	-0.0506402	Stable
Exoc6	0.760301	0.838263	0.519529	-0.395357	Stable
Iqsec3	1.05546	0.839879	0.52001	0.077875	Stable
Dars	0.761154	0.839986	0.520042	-0.393739	Stable
Plxnd1	0.76999	0.840382	0.520159	-0.377088	Stable
[truncated: 176 more rows]

## Sheet: Fig2b
Saline	H1N1
26.8777	69.8469
14.7329	44.1618
6.63493	29.2688
16.8869	47.9587
12.8195

[truncated: 76 more sheets: Fig2d, Fig2e, Fig2g, Fig2i, Fig2k, Fig2m, Fig3a, Fig3b, Fig3c, Fig3d, Fig3e, Fig3g, Fig4a, Fig4c, Fig4e, Fig6c, Fig6e, Fig6g, Fig6i, Fig7a …]
